# Supplementary material for: Ancestry inference using reference labeled clusters of haplotypes
Source: BMC Bioinformatics. 2021 Sep 25;22:459. doi: 10.1186/s12859-021-04350-x (PMC8466715; doi:10.1186/s12859-021-04350-x)
Supplement: Supplementary file 2 — Additional file 2: Data Tables. A spreadsheet containing 11 tables, showing test set labels, population estimates for test set examples, precision and recall by population, single-origin confusion matrices (for ARCHes and RFMix), global and local average concordance for the paired-population test sets, their corresponding raw concordance scores, global concordance for the simulated Latino test sets, local concordance for the simulated Latino test sets, Fst statistics for the paired populations in test sets, and Fst statistics between reference panels and test sets. [file 12859_2021_4350_MOESM2_ESM.xls]

## Sheet: Label Map
#label	display
AmericaN	Maya
AmericaS	Peru
AsiaNE	Central and Northern Asia
AsiaS	Southern Asia
China	China
France	France
GBR	Britain
Italy	Italy
Japan	Japan
NearEast	Middle East
Slavic	Slavic
Spain	Spain
UralVolga	Finland
Vietnam	Vietnam
YRI	Yoruba

## Sheet: Single Origin Correct Assignmen
#method	individual	population	estimated.correct.assignment
ARCHes	HG00096	GBR	0.830919
ARCHes	HG00097	GBR	0.884638
ARCHes	HG00098	GBR	0.939522
ARCHes	HG00099	GBR	0.799779
ARCHes	HG00100	GBR	0.863189
ARCHes	HG00101	GBR	0.797986
ARCHes	HG00102	GBR	0.809212
ARCHes	HG00103	GBR	1
ARCHes	HG00104	GBR	0.985475
ARCHes	HG00105	GBR	0.978186
ARCHes	HG00106	GBR	0.95432
ARCHes	HG00107	GBR	0.820131
ARCHes	HG00108	GBR	0.850414
ARCHes	HG00109	GBR	0.938611
ARCHes	HG00110	GBR	0.884723
ARCHes	HG00111	GBR	0.912913
ARCHes	HG00112	GBR	0.803754
ARCHes	HG00113	GBR	0.868706
ARCHes	HG00114	GBR	0.797243
ARCHes	HG00115	GBR	0.883765
ARCHes	HG00116	GBR	0.846339
ARCHes	HG00117	GBR	0.815048
ARCHes	HG00118	GBR	0.948469
ARCHes	HG00119	GBR	0.931439
ARCHes	HG00120	GBR	0.871724
ARCHes	HG00121	GBR	0.861662
ARCHes	HG00122	GBR	0.866409
ARCHes	HG00123	GBR	0.748725
ARCHes	HG00124	GBR	0.931695
ARCHes	HG00125	GBR	0.759176
ARCHes	HG00126	GBR	0.803374
ARCHes	HG00127	GBR	0.970415
ARCHes	HG00128	GBR	0.788028
ARCHes	HG00129	GBR	0.896318
ARCHes	HG00130	GBR	0.799792
ARCHes	HG00131	GBR	0.817338
ARCHes	HG00132	GBR	1
ARCHes	HG00133	GBR	0.936238
ARCHes	HG00134	GBR	0.930245
ARCHes	HG00135	GBR	0.851584
ARCHes	HG00136	GBR	1
ARCHes	HG00137	GBR	0.901929
ARCHes	HG00138	GBR	0.864472
ARCHes	HG00139	GBR	0.933113
ARCHes	HG00140	GBR	0.812652
ARCHes	HG00141	GBR	0.82349
ARCHes	HG00142	GBR	0.872291
ARCHes	HG00143	GBR	0.776399
ARCHes	HG00144	GBR	0.751071
ARCHes	HG00145	GBR	0.809928
ARCHes	HG00146	GBR	0.958991
ARCHes	HG00147	GBR	0.956718
ARCHes	HG00148	GBR	0.750875
ARCHes	HG00149	GBR	1
ARCHes	HG00150	GBR	0.725641
ARCHes	HG00151	GBR	0.881583
ARCHes	HG00152	GBR	0.665837
ARCHes	HG00153	GBR	1
ARCHes	HG00154	GBR	0.8076
ARCHes	HG00155	GBR	0.731254
ARCHes	HG00156	GBR	0.932191
ARCHes	HG00157	GBR	0.752613
ARCHes	HG00158	GBR	0.838687
ARCHes	HG00159	GBR	0.925861
ARCHes	HG00160	GBR	0.790673
ARCHes	HG00171	UralVolga	1
ARCHes	HG00173	UralVolga	0.964551
ARCHes	HG00174	UralVolga	0.871974
ARCHes	HG00176	UralVolga	0.988157
ARCHes	HG00177	UralVolga	1
ARCHes	HG00178	UralVolga	0.977947
ARCHes	HG00179	UralVolga	0.982172
ARCHes	HG00180	UralVolga	0.983716
ARCHes	HG00181	UralVolga	0.708456
ARCHes	HG00182	UralVolga	1
ARCHes	HG00183	UralVolga	1
ARCHes	HG00185	UralVolga	1
ARCHes	HG00186	UralVolga	0.984728
ARCHes	HG00187	UralVolga	0.992014
ARCHes	HG00188	UralVolga	0.976253
ARCHes	HG00189	UralVolga	0.931298
ARCHes	HG00190	UralVolga	0.844077
ARCHes	HG00231	GBR	0.965123
ARCHes	HG00232	GBR	1
ARCHes	HG00233	GBR	0.932955
ARCHes	HG00234	GBR	0.96154
ARCHes	HG00235	GBR	0.984627
ARCHes	HG00236	GBR	1
ARCHes	HG00237	GBR	0.880407
ARCHes	HG00238	GBR	0.990742
ARCHes	HG00239	GBR	0.845725
ARCHes	HG00240	GBR	0.972467
ARCHes	HG00242	GBR	0.918409
ARCHes	HG00243	GBR	0.96797
ARCHes	HG00244	GBR	0.93993
ARCHes	HG00245	GBR	0.965122
ARCHes	HG00246	GBR	0.922138
ARCHes	HG00247	GBR	0.998013
ARCHes	HG00248	GBR	0.900357
ARCHes	HG00249	GBR	0.925569
ARCHes	HG00250	GBR	0.962093
ARCHes	HG00251	GBR	0.983585
ARCHes	HG00252	GBR	0.985668
ARCHes	HG00253	GBR	1
ARCHes	HG00254	GBR	0.982108
ARCHes	HG00255	GBR	0.885737
ARCHes	HG00256	GBR	0.967725
ARCHes	HG00257	GBR	0.944802
ARCHes	HG00258	GBR	0.883561
ARCHes	HG00259	GBR	1
ARCHes	HG00260	GBR	0.940927
ARCHes	HG00261	GBR	1
ARCHes	HG00262	GBR	0.953318
ARCHes	HG00263	GBR	1
ARCHes	HG00264	GBR	0.974123
ARCHes	HG00265	GBR	0.899649
ARCHes	HG00266	UralVolga	0.987571
ARCHes	HG00267	UralVolga	1
ARCHes	HG00268	UralVolga	0.905552
ARCHes	HG00269	UralVolga	1
ARCHes	HG00270	UralVolga	0.906021
ARCHes	HG00271	UralVolga	1
ARCHes	HG00272	UralVolga	1
ARCHes	HG00273	UralVolga	0.903886
ARCHes	HG00274	UralVolga	0.944693
ARCHes	HG00275	UralVolga	0.87435
ARCHes	HG00276	UralVolga	0.987602
ARCHes	HG00277	UralVolga	0.720074
ARCHes	HG00278	UralVolga	0.992467
ARCHes	HG00280	UralVolga	0.965787
ARCHes	HG00281	UralVolga	0.969101
ARCHes	HG00282	UralVolga	1
ARCHes	HG00284	UralVolga	1
ARCHes	HG00285	UralVolga	1
ARCHes	HG00306	UralVolga	0.845043
ARCHes	HG00308	UralVolga	0.993885
ARCHes	HG00309	UralVolga	0.95352
ARCHes	HG00310	UralVolga	0.932846
ARCHes	HG00311	UralVolga	0.667239
ARCHes	HG00312	UralVolga	0.856734
ARCHes	HG00313	UralVolga	0.993039
ARCHes	HG00315	UralVolga	0.982443
ARCHes	HG00318	UralVolga	0.912839
ARCHes	HG00319	UralVolga	0.983971
ARCHes	HG00320	UralVolga	0.930877
ARCHes	HG00321	UralVolga	1
ARCHes	HG00323	UralVolga	0.985119
ARCHes	HG00324	UralVolga	1
ARCHes	HG00325	UralVolga	1
ARCHes	HG00326	UralVolga	0.961046
ARCHes	HG00327	UralVolga	0.978173
ARCHes	HG00328	UralVolga	0.994088
ARCHes	HG00329	UralVolga	0.922178
ARCHes	HG00330	UralVolga	0.949388
ARCHes	HG00331	UralVolga	0.937811
ARCHes	HG00332	UralVolga	0.885877
ARCHes	HG00334	UralVolga	0.96913
ARCHes	HG00335	UralVolga	0.967987
ARCHes	HG00336	UralVolga	0.94162
ARCHes	HG00337	UralVolga	0.836887
ARCHes	HG00338	UralVolga	1
ARCHes	HG00339	UralVolga	0.924325
ARCHes	HG00341	UralVolga	0.795405
ARCHes	HG00342	UralVolga	0.98672
ARCHes	HG00343	UralVolga	0.968489
ARCHes	HG00344	UralVolga	0.601398
ARCHes	HG00345	UralVolga	0.970887
ARCHes	HG00346	UralVolga	0.934495
ARCHes	HG00349	UralVolga	1
ARCHes	HG00350	UralVolga	0.5956
ARCHes	HG00351	UralVolga	1
ARCHes	HG00353	UralVolga	1
ARCHes	HG00355	UralVolga	0.856433
ARCHes	HG00356	UralVolga	0.963963
ARCHes	HG00357	UralVolga	1
ARCHes	HG00358	UralVolga	1
ARCHes	HG00359	UralVolga	0.94198
ARCHes	HG00360	UralVolga	0.918688
ARCHes	HG00361	UralVolga	1
ARCHes	HG00362	UralVolga	0.940984
ARCHes	HG00364	UralVolga	1
ARCHes	HG00365	UralVolga	1
ARCHes	HG00366	UralVolga	1
ARCHes	HG00367	UralVolga	0.87317
ARCHes	HG00368	UralVolga	1
ARCHes	HG00369	UralVolga	0.992365
ARCHes	HG00371	UralVolga	0.9845
ARCHes	HG00372	UralVolga	0.940018
ARCHes	HG00373	UralVolga	1
ARCHes	HG00375	UralVolga	0.992032
ARCHes	HG00376	UralVolga	0.929713
ARCHes	HG00377	UralVolga	1
ARCHes	HG00378	UralVolga	0.988505
ARCHes	HG00379	UralVolga	0.896087
ARCHes	HG00380	UralVolga	0.632857
ARCHes	HG00381	UralVolga	0.974851
ARCHes	HG00382	UralVolga	0.990238
ARCHes	HG00383	UralVolga	1
ARCHes	HG00384	UralVolga	0.985465
ARCHes	HG00403	China	1
ARCHes	HG00404	China	1
ARCHes	HG00405	China	0.882938
ARCHes	HG00406	China	0.935267
ARCHes	HG00407	China	0.945107
ARCHes	HG00408	China	0.934244
ARCHes	HG00418	China	0.818475
ARCHes	HG00419	China	1
ARCHes	HG00420	China	1
ARCHes	HG00421	China	0.947714
ARCHes	HG00422	China	0.949099
ARCHes	HG00423	China	0.945927
ARCHes	HG00427	China	0.975899
ARCHes	HG00428	China	1
ARCHes	HG00429	China	0.939981
ARCHes	HG00436	China	0.939466
ARCHes	HG00437	China	0.921205
ARCHes	HG00438	China	0.899653
ARCHes	HG00442	China	1
ARCHes	HG00443	China	0.982561
ARCHes	HG00444	China	1
ARCHes	HG00445	China	0.910471
ARCHes	HG00446	China	0.9732
ARCHes	HG00447	China	0.948448
ARCHes	HG00448	China	0.975899
ARCHes	HG00449	China	1
ARCHes	HG00450	China	1
ARCHes	HG00451	China	0.973655
ARCHes	HG00452	China	1
ARCHes	HG00453	China	1
ARCHes	HG00457	China	1
ARCHes	HG00458	China	0.977459
ARCHes	HG00459	China	1
ARCHes	HG00463	China	1
ARCHes	HG00464	China	0.900114
ARCHes	HG00465	China	0.909847
ARCHes	HG00472	China	1
ARCHes	HG00473	China	1
ARCHes	HG00474	China	1
ARCHes	HG00475	China	0.757035
ARCHes	HG00476	China	0.958556
ARCHes	HG00477	China	0.991344
ARCHes	HG00478	China	1
ARCHes	HG00479	China	1
ARCHes	HG00480	China	0.967668
ARCHes	HG00500	China	0.974123
ARCHes	HG00501	China	0.970679
ARCHes	HG00502	China	0.95985
ARCHes	HG00512	China	1
ARCHes	HG00513	China	0.9732
ARCHes	HG00514	China	0.900405
ARCHes	HG00524	China	0.934146
ARCHes	HG00525	China	0.890646
ARCHes	HG00526	China	0.812222
ARCHes	HG00530	China	0.958832
ARCHes	HG00531	China	1
ARCHes	HG00532	China	1
ARCHes	HG00533	China	0.955308
ARCHes	HG00534	China	1
ARCHes	HG00535	China	0.980998
ARCHes	HG00536	China	1
ARCHes	HG00537	China	0.909129
ARCHes	HG00538	China	0.933727
ARCHes	HG00542	China	1
ARCHes	HG00543	China	1
ARCHes	HG00544	China	1
ARCHes	HG00556	China	0.9732
ARCHes	HG00557	China	0.955224
ARCHes	HG00558	China	0.914969
ARCHes	HG00559	China	0.7769
ARCHes	HG00560	China	1
ARCHes	HG00561	China	0.920957
ARCHes	HG00565	China	1
ARCHes	HG00566	China	0.901081
ARCHes	HG00567	China	0.976533
ARCHes	HG00577	China	0.95985
ARCHes	HG00578	China	0.950495
ARCHes	HG00579	China	0.983585
ARCHes	HG00580	China	0.949099
ARCHes	HG00581	China	0.958832
ARCHes	HG00582	China	0.967725
ARCHes	HG00583	China	1
ARCHes	HG00584	China	0.942411
ARCHes	HG00585	China	0.974123
ARCHes	HG00589	China	1
ARCHes	HG00590	China	1
ARCHes	HG00591	China	0.913929
ARCHes	HG00592	China	0.45985
ARCHes	HG00593	China	1
ARCHes	HG00594	China	0.600741
ARCHes	HG00595	China	1
ARCHes	HG00596	China	0.888094
ARCHes	HG00597	China	1
ARCHes	HG00607	China	1
ARCHes	HG00608	China	1
ARCHes	HG00609	China	1
ARCHes	HG00610	China	1
ARCHes	HG00611	China	1
ARCHes	HG00612	China	0.85323
ARCHes	HG00613	China	0.942285
ARCHes	HG00614	China	0.951863
ARCHes	HG00615	China	0.983642
ARCHes	HG00619	China	0.944323
ARCHes	HG00620	China	1
ARCHes	HG00621	China	0.938998
ARCHes	HG00625	China	1
ARCHes	HG00626	China	0.959825
ARCHes	HG00627	China	0.951147
ARCHes	HG00628	China	1
ARCHes	HG00629	China	1
ARCHes	HG00630	China	0.943146
ARCHes	HG00634	China	1
ARCHes	HG00635	China	0.958832
ARCHes	HG00636	China	1
ARCHes	HG00650	China	0.970679
ARCHes	HG00651	China	1
ARCHes	HG00652	China	1
ARCHes	HG00653	China	0.982107
ARCHes	HG00654	China	1
ARCHes	HG00655	China	1
ARCHes	HG00656	China	0.96797
ARCHes	HG00657	China	1
ARCHes	HG00658	China	1
ARCHes	HG00662	China	1
ARCHes	HG00663	China	0.972969
ARCHes	HG00664	China	0.938353
ARCHes	HG00671	China	0.928792
ARCHes	HG00672	China	0.9611
ARCHes	HG00673	China	0.952548
ARCHes	HG00683	China	0.943424
ARCHes	HG00684	China	0.982024
ARCHes	HG00685	China	1
ARCHes	HG00689	China	1
ARCHes	HG00690	China	0.982024
ARCHes	HG00691	China	1
ARCHes	HG00692	China	1
ARCHes	HG00693	China	1
ARCHes	HG00694	China	0.959484
ARCHes	HG00698	China	1
ARCHes	HG00699	China	1
ARCHes	HG00700	China	0.954321
ARCHes	HG00701	China	1
ARCHes	HG00702	China	1
ARCHes	HG00703	China	1
ARCHes	HG00704	China	0.970679
ARCHes	HG00705	China	1
ARCHes	HG00706	China	1
ARCHes	HG00707	China	1
ARCHes	HG00708	China	1
ARCHes	HG00709	China	0.983585
ARCHes	HG00716	China	0.9732
ARCHes	HG00717	China	1
ARCHes	HG00718	China	1
ARCHes	HG01334	GBR	0.741223
ARCHes	HG01500	Spain	0.314704
ARCHes	HG01501	Spain	0.309734
ARCHes	HG01502	Spain	0.400716
ARCHes	HG01503	Spain	0.471215
ARCHes	HG01504	Spain	0.480297
ARCHes	HG01505	Spain	0.382265
ARCHes	HG01506	Spain	0.287871
ARCHes	HG01507	Spain	0.442173
ARCHes	HG01508	Spain	0.392505
ARCHes	HG01509	Spain	0.369876
ARCHes	HG01510	Spain	0.393172
ARCHes	HG01511	Spain	0.467578
ARCHes	HG01512	Spain	0.5
ARCHes	HG01513	Spain	0.375288
ARCHes	HG01514	Spain	0.412453
ARCHes	HG01515	Spain	0.607678
ARCHes	HG01516	Spain	0.629805
ARCHes	HG01517	Spain	0.591853
ARCHes	HG01518	Spain	0.67071
ARCHes	HG01519	Spain	0.557357
ARCHes	HG01520	Spain	0.561322
ARCHes	HG01521	Spain	0.700343
ARCHes	HG01522	Spain	0.663855
ARCHes	HG01523	Spain	0.581793
ARCHes	HG01524	Spain	0.326874
ARCHes	HG01525	Spain	0.289775
ARCHes	HG01526	Spain	0.325252
ARCHes	HG01527	Spain	0.260192
ARCHes	HG01528	Spain	0.370148
ARCHes	HG01529	Spain	0.338699
ARCHes	HG01530	Spain	0.406956
ARCHes	HG01531	Spain	0.386016
ARCHes	HG01532	Spain	0.390267
ARCHes	HG01536	Spain	0.20216
ARCHes	HG01537	Spain	0.243374
ARCHes	HG01538	Spain	0.207154
ARCHes	HG01565	AmericaS	0.490561
ARCHes	HG01566	AmericaS	0.306979
ARCHes	HG01567	AmericaS	0.414979
ARCHes	HG01571	AmericaS	0.640272
ARCHes	HG01572	AmericaS	0.930756
ARCHes	HG01573	AmericaS	0.77106
ARCHes	HG01577	AmericaS	0.347959
ARCHes	HG01578	AmericaS	0.52677
ARCHes	HG01579	AmericaS	0.464123
ARCHes	HG01595	Vietnam	0.502066
ARCHes	HG01596	Vietnam	0.540196
ARCHes	HG01597	Vietnam	0.5
ARCHes	HG01598	Vietnam	0.541191
ARCHes	HG01599	Vietnam	0.516358
ARCHes	HG01600	Vietnam	0.482561
ARCHes	HG01601	Spain	0.312059
ARCHes	HG01602	Spain	0.355871
ARCHes	HG01603	Spain	0.368178
ARCHes	HG01604	Spain	0.415417
ARCHes	HG01605	Spain	0.419817
ARCHes	HG01606	Spain	0.367496
ARCHes	HG01607	Spain	0.318626
ARCHes	HG01608	Spain	0.320245
ARCHes	HG01609	Spain	0.383111
ARCHes	HG01610	Spain	0.405827
ARCHes	HG01611	Spain	0.411432
ARCHes	HG01612	Spain	0.377431
ARCHes	HG01613	Spain	0.0954145
ARCHes	HG01614	Spain	0.183179
ARCHes	HG01615	Spain	0.162371
ARCHes	HG01616	Spain	0.385567
ARCHes	HG01617	Spain	0.443058
ARCHes	HG01618	Spain	0.375392
ARCHes	HG01619	Spain	0.503332
ARCHes	HG01620	Spain	0.438637
ARCHes	HG01621	Spain	0.457369
ARCHes	HG01622	Spain	0.445176
ARCHes	HG01623	Spain	0.427264
ARCHes	HG01624	Spain	0.478409
ARCHes	HG01625	Spain	0.176661
ARCHes	HG01626	Spain	0.148636
ARCHes	HG01627	Spain	0.190213
ARCHes	HG01628	Spain	0.249603
ARCHes	HG01629	Spain	0.237732
ARCHes	HG01630	Spain	0.329564
ARCHes	HG01631	Spain	0.107645
ARCHes	HG01632	Spain	0.23642
ARCHes	HG01633	Spain	0.223068
ARCHes	HG01667	Spain	0.338455
ARCHes	HG01668	Spain	0.320252
ARCHes	HG01669	Spain	0.440191
ARCHes	HG01670	Spain	0.201593
ARCHes	HG01671	Spain	0.199226
ARCHes	HG01672	Spain	0.251851
ARCHes	HG01673	Spain	0.345704
ARCHes	HG01674	Spain	0.434145
ARCHes	HG01675	Spain	0.500744
ARCHes	HG01676	Spain	0.456013
ARCHes	HG01677	Spain	0.488976
ARCHes	HG01678	Spain	0.410016
ARCHes	HG01679	Spain	0.37743
ARCHes	HG01680	Spain	0.508668
ARCHes	HG01681	Spain	0.429124
ARCHes	HG01682	Spain	0.371182
ARCHes	HG01683	Spain	0.490151
ARCHes	HG01684	Spain	0.400165
ARCHes	HG01685	Spain	0.380433
ARCHes	HG01686	Spain	0.209705
ARCHes	HG01687	Spain	0.314824
ARCHes	HG01694	Spain	0.280153
ARCHes	HG01695	Spain	0.274239
ARCHes	HG01696	Spain	0.269073
ARCHes	HG01697	Spain	0.491672
ARCHes	HG01698	Spain	0.402518
ARCHes	HG01699	Spain	0.455642
ARCHes	HG01700	Spain	0.663235
ARCHes	HG01701	Spain	0.590987
ARCHes	HG01702	Spain	0.603489
ARCHes	HG01703	Spain	0.235974
ARCHes	HG01704	Spain	0.303585
ARCHes	HG01705	Spain	0.238441
ARCHes	HG01706	Spain	0.311751
ARCHes	HG01707	Spain	0.37291
ARCHes	HG01708	Spain	0.261261
ARCHes	HG01709	Spain	0.247996
ARCHes	HG01710	Spain	0.346721
ARCHes	HG01711	Spain	0.288547
ARCHes	HG01746	Spain	0.464853
ARCHes	HG01747	Spain	0.460062
ARCHes	HG01748	Spain	0.454127
ARCHes	HG01755	Spain	0.395238
ARCHes	HG01756	Spain	0.458923
ARCHes	HG01757	Spain	0.421102
ARCHes	HG01761	Spain	0.266025
ARCHes	HG01762	Spain	0.338214
ARCHes	HG01763	Spain	0.385809
ARCHes	HG01770	Spain	0.456935
ARCHes	HG01771	Spain	0.42916
ARCHes	HG01772	Spain	0.460951
ARCHes	HG01773	Spain	0.312124
ARCHes	HG01774	Spain	0.292943
ARCHes	HG01775	Spain	0.352373
ARCHes	HG01776	Spain	0.389548
ARCHes	HG01777	Spain	0.396206
ARCHes	HG01778	Spain	0.423369
ARCHes	HG01779	Spain	0.331137
ARCHes	HG01780	Spain	0.340532
ARCHes	HG01781	Spain	0.371855
ARCHes	HG01782	Spain	0.404476
ARCHes	HG01783	Spain	0.392973
ARCHes	HG01784	Spain	0.422445
ARCHes	HG01789	GBR	0.985599
ARCHes	HG01790	GBR	0.921744
ARCHes	HG01791	GBR	0.888528
ARCHes	HG01840	Vietnam	0.5
ARCHes	HG01841	Vietnam	0.551238
ARCHes	HG01842	Vietnam	0.472467
ARCHes	HG01843	Vietnam	0.5
ARCHes	HG01844	Vietnam	0.558193
ARCHes	HG01845	Vietnam	0.442501
ARCHes	HG01846	Vietnam	0.528843
ARCHes	HG01847	Vietnam	0.5
ARCHes	HG01848	Vietnam	0.538889
ARCHes	HG01849	Vietnam	0.509538
ARCHes	HG01850	Vietnam	0.492409
ARCHes	HG01851	Vietnam	0.5
ARCHes	HG01852	Vietnam	0.5
ARCHes	HG01853	Vietnam	0.535361
ARCHes	HG01855	Vietnam	0.479628
ARCHes	HG01857	Vietnam	0.5
ARCHes	HG01858	Vietnam	0.5
ARCHes	HG01859	Vietnam	0.489481
ARCHes	HG01860	Vietnam	0.557907
ARCHes	HG01861	Vietnam	0.472467
ARCHes	HG01862	Vietnam	0.477459
ARCHes	HG01863	Vietnam	0.5
ARCHes	HG01864	Vietnam	0.531227
ARCHes	HG01865	Vietnam	0.5
ARCHes	HG01866	Vietnam	0.5
ARCHes	HG01867	Vietnam	0.518905
ARCHes	HG01868	Vietnam	0.563671
ARCHes	HG01869	Vietnam	0.474123
ARCHes	HG01870	Vietnam	0.5
ARCHes	HG01871	Vietnam	0.5
ARCHes	HG01872	Vietnam	0.422694
ARCHes	HG01873	Vietnam	0.550423
ARCHes	HG01874	Vietnam	0.5
ARCHes	HG01878	Vietnam	0.5
ARCHes	HG01892	AmericaS	0.551725
ARCHes	HG01893	AmericaS	0.428323
ARCHes	HG01898	AmericaS	0.518532
ARCHes	HG01917	AmericaS	0.820053
ARCHes	HG01918	AmericaS	0.755504
ARCHes	HG01919	AmericaS	0.822291
ARCHes	HG01920	AmericaS	0.913507
ARCHes	HG01921	AmericaS	0.542906
ARCHes	HG01922	AmericaS	0.749976
ARCHes	HG01923	AmericaS	0.90462
ARCHes	HG01924	AmericaS	0.532865
ARCHes	HG01925	AmericaS	0.765526
ARCHes	HG01926	AmericaS	0.947578
ARCHes	HG01927	AmericaS	0.781864
ARCHes	HG01928	AmericaS	0.875525
ARCHes	HG01932	AmericaS	0.74047
ARCHes	HG01933	AmericaS	0.532557
ARCHes	HG01934	AmericaS	0.629911
ARCHes	HG01935	AmericaS	0.752428
ARCHes	HG01936	AmericaS	0.559582
ARCHes	HG01937	AmericaS	0.664873
ARCHes	HG01938	AmericaS	0.729694
ARCHes	HG01939	AmericaS	0.724353
ARCHes	HG01940	AmericaS	0.739002
ARCHes	HG01941	AmericaS	0.57767
ARCHes	HG01942	AmericaS	0.732133
ARCHes	HG01943	AmericaS	0.632415
ARCHes	HG01944	AmericaS	0.435447
ARCHes	HG01945	AmericaS	0.777517
ARCHes	HG01946	AmericaS	0.632946
ARCHes	HG01947	AmericaS	0.371897
ARCHes	HG01948	AmericaS	0.569238
ARCHes	HG01949	AmericaS	0.443203
ARCHes	HG01950	AmericaS	0.572783
ARCHes	HG01951	AmericaS	0.631626
ARCHes	HG01952	AmericaS	0.591221
ARCHes	HG01953	AmericaS	0.859601
ARCHes	HG01954	AmericaS	0.866736
ARCHes	HG01955	AmericaS	0.861315
ARCHes	HG01967	AmericaS	0.540146
ARCHes	HG01968	AmericaS	0.808751
ARCHes	HG01969	AmericaS	0.734197
ARCHes	HG01970	AmericaS	0.675786
ARCHes	HG01971	AmericaS	0.455763
ARCHes	HG01972	AmericaS	0.547762
ARCHes	HG01973	AmericaS	0.708111
ARCHes	HG01974	AmericaS	0.672853
ARCHes	HG01975	AmericaS	0.712196
ARCHes	HG01976	AmericaS	0.650041
ARCHes	HG01977	AmericaS	0.709908
ARCHes	HG01978	AmericaS	0.731826
ARCHes	HG01979	AmericaS	0.717481
ARCHes	HG01980	AmericaS	0.587009
ARCHes	HG01981	AmericaS	0.664812
ARCHes	HG01982	AmericaS	0.69212
ARCHes	HG01983	AmericaS	0.720026
ARCHes	HG01984	AmericaS	0.635659
ARCHes	HG01991	AmericaS	0.730932
ARCHes	HG01992	AmericaS	0.686866
ARCHes	HG01993	AmericaS	0.754109
ARCHes	HG01997	AmericaS	0.658704
ARCHes	HG01998	AmericaS	0.690968
ARCHes	HG02002	AmericaS	0.609839
ARCHes	HG02003	AmericaS	0.826707
ARCHes	HG02004	AmericaS	0.75236
ARCHes	HG02008	AmericaS	0.622412
ARCHes	HG02015	Vietnam	0.556293
ARCHes	HG02016	Vietnam	0.612124
ARCHes	HG02017	Vietnam	0.5
ARCHes	HG02018	Vietnam	0.5
ARCHes	HG02019	Vietnam	0.567981
ARCHes	HG02020	Vietnam	0.5
ARCHes	HG02021	Vietnam	0.5
ARCHes	HG02023	Vietnam	0.590935
ARCHes	HG02024	Vietnam	0.583083
ARCHes	HG02025	Vietnam	0.519209
ARCHes	HG02026	Vietnam	0.519002
ARCHes	HG02027	Vietnam	0.447608
ARCHes	HG02028	Vietnam	0.571359
ARCHes	HG02029	Vietnam	0.0414436
ARCHes	HG02030	Vietnam	0.369335
ARCHes	HG02031	Vietnam	0.420859
ARCHes	HG02032	Vietnam	0.391553
ARCHes	HG02035	Vietnam	0.526
ARCHes	HG02040	Vietnam	0.450229
ARCHes	HG02046	Vietnam	0.5
ARCHes	HG02047	Vietnam	0.5
ARCHes	HG02048	Vietnam	0.644922
ARCHes	HG02049	Vietnam	0.5
ARCHes	HG02050	Vietnam	0.538957
ARCHes	HG02056	Vietnam	0.50788
ARCHes	HG02057	Vietnam	0.483392
ARCHes	HG02058	Vietnam	0.445184
ARCHes	HG02059	Vietnam	0.481084
ARCHes	HG02060	Vietnam	0.525877
ARCHes	HG02061	Vietnam	0.46437
ARCHes	HG02064	Vietnam	0.5
ARCHes	HG02067	Vietnam	0.517439
ARCHes	HG02068	Vietnam	0.545825
ARCHes	HG02069	Vietnam	0.5
ARCHes	HG02070	Vietnam	0.5
ARCHes	HG02071	Vietnam	0.5
ARCHes	HG02072	Vietnam	0.495422
ARCHes	HG02073	Vietnam	0.5
ARCHes	HG02074	Vietnam	0.5
ARCHes	HG02075	Vietnam	0.517439
ARCHes	HG02076	Vietnam	0.490491
ARCHes	HG02077	Vietnam	0.5
ARCHes	HG02078	Vietnam	0.57559
ARCHes	HG02079	Vietnam	0.583557
ARCHes	HG02080	Vietnam	0.341319
ARCHes	HG02081	Vietnam	0.58516
ARCHes	HG02082	Vietnam	0.25216
ARCHes	HG02083	Vietnam	0.525877
ARCHes	HG02084	Vietnam	0.557826
ARCHes	HG02085	Vietnam	0.475247
ARCHes	HG02086	Vietnam	0.576529
ARCHes	HG02087	Vietnam	0.542711
ARCHes	HG02088	Vietnam	0.5
ARCHes	HG02089	AmericaS	0.63714
ARCHes	HG02090	AmericaS	0.50773
ARCHes	HG02091	AmericaS	0.575422
ARCHes	HG02104	AmericaS	0.730937
ARCHes	HG02105	AmericaS	0.711207
ARCHes	HG02106	AmericaS	0.794072
ARCHes	HG02113	Vietnam	0.502407
ARCHes	HG02116	Vietnam	0.5
ARCHes	HG02120	Vietnam	0.322018
ARCHes	HG02121	Vietnam	0.642196
ARCHes	HG02122	Vietnam	0.121202
ARCHes	HG02126	Vietnam	0.619407
ARCHes	HG02127	Vietnam	0.54015
ARCHes	HG02128	Vietnam	0.5
ARCHes	HG02129	Vietnam	0.586858
ARCHes	HG02130	Vietnam	0.544732
ARCHes	HG02131	Vietnam	0.553422
ARCHes	HG02132	Vietnam	0.531788
ARCHes	HG02133	Vietnam	0.515373
ARCHes	HG02134	Vietnam	0.535417
ARCHes	HG02135	Vietnam	0.524753
ARCHes	HG02136	Vietnam	0.508958
ARCHes	HG02137	Vietnam	0.530699
ARCHes	HG02138	Vietnam	0.590012
ARCHes	HG02139	Vietnam	0.641012
ARCHes	HG02140	Vietnam	0.523021
ARCHes	HG02141	Vietnam	0.5
ARCHes	HG02142	Vietnam	0.387172
ARCHes	HG02146	AmericaS	0.82561
ARCHes	HG02147	AmericaS	0.808991
ARCHes	HG02148	AmericaS	0.75151
ARCHes	HG02215	GBR	0.799015
ARCHes	HG02220	Spain	0.228506
ARCHes	HG02221	Spain	0.323974
ARCHes	HG02222	Spain	0.292657
ARCHes	HG02223	Spain	0.220563
ARCHes	HG02224	Spain	0.294785
ARCHes	HG02225	Spain	0.28835
ARCHes	HG02229	Spain	0.189698
ARCHes	HG02230	Spain	0.207783
ARCHes	HG02231	Spain	0.256081
ARCHes	HG02232	Spain	0.281541
ARCHes	HG02233	Spain	0.4104
ARCHes	HG02234	Spain	0.403768
ARCHes	HG02235	Spain	0.379678
ARCHes	HG02236	Spain	0.311519
ARCHes	HG02237	Spain	0.408336
ARCHes	HG02238	Spain	0.486673
ARCHes	HG02239	Spain	0.401415
ARCHes	HG02240	Spain	0.469919
ARCHes	HG02259	AmericaS	0.944513
ARCHes	HG02260	AmericaS	0.681382
ARCHes	HG02261	AmericaS	0.843002
ARCHes	HG02271	AmericaS	0.951123
ARCHes	HG02272	AmericaS	0.995731
ARCHes	HG02273	AmericaS	0.967349
ARCHes	HG02277	AmericaS	0.493021
ARCHes	HG02278	AmericaS	0.715083
ARCHes	HG02279	AmericaS	0.623664
ARCHes	HG02285	AmericaS	0.657029
ARCHes	HG02286	AmericaS	0.667076
ARCHes	HG02287	AmericaS	0.629888
ARCHes	HG02291	AmericaS	0.957886
ARCHes	HG02292	AmericaS	0.84215
ARCHes	HG02293	AmericaS	0.88677
ARCHes	HG02298	AmericaS	0.585823
ARCHes	HG02299	AmericaS	0.768102
ARCHes	HG02300	AmericaS	0.632182
ARCHes	HG02301	AmericaS	0.766849
ARCHes	HG02302	AmericaS	0.569842
ARCHes	HG02303	AmericaS	0.662022
ARCHes	HG02512	Vietnam	0.545294
ARCHes	HG02513	Vietnam	0.474123
ARCHes	HG02514	Vietnam	0.537807
ARCHes	HG02521	Vietnam	0.5
ARCHes	HG02522	Vietnam	0.612913
ARCHes	HG02523	Vietnam	0.542453
ARCHes	NA18484	YRI	0.685861
ARCHes	NA18485	YRI	0.734758
ARCHes	NA18486	YRI	0.672279
ARCHes	NA18487	YRI	0.598525
ARCHes	NA18488	YRI	0.671883
ARCHes	NA18489	YRI	0.662219
ARCHes	NA18497	YRI	0.648482
ARCHes	NA18498	YRI	0.661805
ARCHes	NA18499	YRI	0.64639
ARCHes	NA18500	YRI	0.630607
ARCHes	NA18501	YRI	0.677515
ARCHes	NA18502	YRI	0.655111
ARCHes	NA18503	YRI	0.65461
ARCHes	NA18504	YRI	0.614036
ARCHes	NA18505	YRI	0.630055
ARCHes	NA18506	YRI	0.797295
ARCHes	NA18507	YRI	0.71529
ARCHes	NA18508	YRI	0.721148
ARCHes	NA18509	YRI	0.63962
ARCHes	NA18510	YRI	0.626356
ARCHes	NA18511	YRI	0.594906
ARCHes	NA18515	YRI	0.604359
ARCHes	NA18516	YRI	0.638879
ARCHes	NA18517	YRI	0.650057
ARCHes	NA18518	YRI	0.621079
ARCHes	NA18519	YRI	0.691285
ARCHes	NA18520	YRI	0.630881
ARCHes	NA18521	YRI	0.592579
ARCHes	NA18522	YRI	0.629215
ARCHes	NA18523	YRI	0.619853
ARCHes	NA18525	China	0.567323
ARCHes	NA18526	China	1
ARCHes	NA18527	China	0.5
ARCHes	NA18528	China	0.307189
ARCHes	NA18530	China	0.374115
ARCHes	NA18531	China	0.372633
ARCHes	NA18532	China	0.536886
ARCHes	NA18533	China	0.864381
ARCHes	NA18534	China	0.540518
ARCHes	NA18535	China	0.333863
ARCHes	NA18536	China	0.801889
ARCHes	NA18537	China	0.549344
ARCHes	NA18538	China	0.298085
ARCHes	NA18539	China	0.365439
ARCHes	NA18541	China	0.349783
ARCHes	NA18542	China	0.410089
ARCHes	NA18543	China	0.951863
ARCHes	NA18544	China	0.403212
ARCHes	NA18545	China	0.966592
ARCHes	NA18546	China	0.206262
ARCHes	NA18547	China	0.409093
ARCHes	NA18548	China	0.368352
ARCHes	NA18549	China	1
ARCHes	NA18550	China	0.918189
ARCHes	NA18552	China	0.600234
ARCHes	NA18553	China	0.412999
ARCHes	NA18555	China	0.764958
ARCHes	NA18557	China	0.391105
ARCHes	NA18558	China	0.328702
ARCHes	NA18559	China	0.659973
ARCHes	NA18560	China	0.890886
ARCHes	NA18561	China	0.312614
ARCHes	NA18562	China	0.426788
ARCHes	NA18563	China	0.414091
ARCHes	NA18564	China	0.464639
ARCHes	NA18565	China	0.966592
ARCHes	NA18566	China	0.475247
ARCHes	NA18567	China	0.36942
ARCHes	NA18570	China	0.949993
ARCHes	NA18571	China	1
ARCHes	NA18572	China	0.235553
ARCHes	NA18573	China	0.907691
ARCHes	NA18574	China	0.326527
ARCHes	NA18576	China	0.429993
ARCHes	NA18577	China	0.626323
ARCHes	NA18579	China	0.347476
ARCHes	NA18582	China	0.869424
ARCHes	NA18591	China	0.933218
ARCHes	NA18592	China	0.271905
ARCHes	NA18593	China	0.517439
ARCHes	NA18595	China	0.316309
ARCHes	NA18596	China	0.367548
ARCHes	NA18597	China	0.379991
ARCHes	NA18599	China	0.393747
ARCHes	NA18602	China	0.396608
ARCHes	NA18603	China	0.750231
ARCHes	NA18605	China	0.347734
ARCHes	NA18606	China	1
ARCHes	NA18608	China	0.365152
ARCHes	NA18609	China	0.466072
ARCHes	NA18610	China	0.5
ARCHes	NA18611	China	0.342649
ARCHes	NA18612	China	0.359809
ARCHes	NA18613	China	0.304608
ARCHes	NA18614	China	0.545509
ARCHes	NA18615	China	0.406715
ARCHes	NA18616	China	0.852567
ARCHes	NA18617	China	1
ARCHes	NA18618	China	0.139964
ARCHes	NA18619	China	0.5
ARCHes	NA18620	China	0.271543
ARCHes	NA18621	China	0.379079
ARCHes	NA18622	China	0.586505
ARCHes	NA18623	China	0.2475
ARCHes	NA18624	China	0.549701
ARCHes	NA18625	China	0.346472
ARCHes	NA18626	China	0.224317
ARCHes	NA18627	China	0.854478
ARCHes	NA18628	China	0.91309
ARCHes	NA18629	China	0.659805
ARCHes	NA18630	China	1
ARCHes	NA18631	China	0.726098
ARCHes	NA18632	China	0.879988
ARCHes	NA18633	China	0.5
ARCHes	NA18634	China	0.787449
ARCHes	NA18635	China	0.305978
ARCHes	NA18636	China	0.983642
ARCHes	NA18637	China	0.782473
ARCHes	NA18638	China	0.839201
ARCHes	NA18639	China	1
ARCHes	NA18640	China	0.385897
ARCHes	NA18641	China	0.562691
ARCHes	NA18642	China	0.403193
ARCHes	NA18643	China	0.413685
ARCHes	NA18644	China	0.813626
ARCHes	NA18645	China	0.732663
ARCHes	NA18646	China	0.308755
ARCHes	NA18647	China	0.384089
ARCHes	NA18648	China	0.5
ARCHes	NA18740	China	1
ARCHes	NA18745	China	0.307757
ARCHes	NA18747	China	0.809371
ARCHes	NA18748	China	0.853001
ARCHes	NA18749	China	0.442006
ARCHes	NA18757	China	0.459568
ARCHes	NA18791	China	0.489996
ARCHes	NA18794	China	0.608344
ARCHes	NA18795	China	0.792719
ARCHes	NA18852	YRI	0.695557
ARCHes	NA18853	YRI	0.621313
ARCHes	NA18854	YRI	0.648008
ARCHes	NA18855	YRI	0.701784
ARCHes	NA18856	YRI	0.692551
ARCHes	NA18857	YRI	0.640493
ARCHes	NA18858	YRI	0.737337
ARCHes	NA18859	YRI	0.557883
ARCHes	NA18860	YRI	0.627499
ARCHes	NA18861	YRI	0.614995
ARCHes	NA18862	YRI	0.631049
ARCHes	NA18863	YRI	0.651733
ARCHes	NA18864	YRI	0.634671
ARCHes	NA18865	YRI	0.569312
ARCHes	NA18867	YRI	0.64651
ARCHes	NA18868	YRI	0.667144
ARCHes	NA18869	YRI	0.677887
ARCHes	NA18870	YRI	0.651196
ARCHes	NA18871	YRI	0.61585
ARCHes	NA18872	YRI	0.676064
ARCHes	NA18873	YRI	0.627247
ARCHes	NA18874	YRI	0.746165
ARCHes	NA18875	YRI	0.71377
ARCHes	NA18876	YRI	0.658009
ARCHes	NA18877	YRI	0.663592
ARCHes	NA18878	YRI	0.728642
ARCHes	NA18879	YRI	0.604433
ARCHes	NA18881	YRI	0.659267
ARCHes	NA18906	YRI	0.651656
ARCHes	NA18907	YRI	0.680032
ARCHes	NA18908	YRI	0.65755
ARCHes	NA18909	YRI	0.700467
ARCHes	NA18910	YRI	0.680929
ARCHes	NA18911	YRI	0.65754
ARCHes	NA18912	YRI	0.6083
ARCHes	NA18913	YRI	0.693912
ARCHes	NA18914	YRI	0.616349
ARCHes	NA18915	YRI	0.662544
ARCHes	NA18916	YRI	0.664614
ARCHes	NA18917	YRI	0.640517
ARCHes	NA18923	YRI	0.59367
ARCHes	NA18924	YRI	0.699574
ARCHes	NA18925	YRI	0.746085
ARCHes	NA18930	YRI	0.693578
ARCHes	NA18933	YRI	0.643395
ARCHes	NA18934	YRI	0.66846
ARCHes	NA18935	YRI	0.676791
ARCHes	NA18939	Japan	1
ARCHes	NA18940	Japan	1
ARCHes	NA18941	Japan	1
ARCHes	NA18942	Japan	1
ARCHes	NA18943	Japan	0.975907
ARCHes	NA18944	Japan	1
ARCHes	NA18945	Japan	1
ARCHes	NA18946	Japan	1
ARCHes	NA18947	Japan	1
ARCHes	NA18948	Japan	0.972467
ARCHes	NA18949	Japan	1
ARCHes	NA18950	Japan	1
ARCHes	NA18951	Japan	1
ARCHes	NA18952	Japan	1
ARCHes	NA18953	Japan	1
ARCHes	NA18954	Japan	0.963923
ARCHes	NA18955	Japan	1
ARCHes	NA18956	Japan	1
ARCHes	NA18957	Japan	1
ARCHes	NA18959	Japan	0.941957
ARCHes	NA18960	Japan	0.985304
ARCHes	NA18961	Japan	1
ARCHes	NA18962	Japan	1
ARCHes	NA18963	Japan	1
ARCHes	NA18964	Japan	1
ARCHes	NA18965	Japan	1
ARCHes	NA18966	Japan	1
ARCHes	NA18967	Japan	1
ARCHes	NA18968	Japan	1
ARCHes	NA18969	Japan	1
ARCHes	NA18970	Japan	1
ARCHes	NA18971	Japan	1
ARCHes	NA18972	Japan	1
ARCHes	NA18973	Japan	1
ARCHes	NA18974	Japan	1
ARCHes	NA18975	Japan	1
ARCHes	NA18976	Japan	0
ARCHes	NA18977	Japan	1
ARCHes	NA18978	Japan	1
ARCHes	NA18979	Japan	0.933973
ARCHes	NA18980	Japan	1
ARCHes	NA18981	Japan	1
ARCHes	NA18982	Japan	1
ARCHes	NA18983	Japan	1
ARCHes	NA18984	Japan	1
ARCHes	NA18985	Japan	1
ARCHes	NA18986	Japan	1
ARCHes	NA18987	Japan	0.967169
ARCHes	NA18988	Japan	1
ARCHes	NA18989	Japan	1
ARCHes	NA18990	Japan	1
ARCHes	NA18991	Japan	1
ARCHes	NA18992	Japan	1
ARCHes	NA18993	Japan	1
ARCHes	NA18994	Japan	1
ARCHes	NA18995	Japan	1
ARCHes	NA18997	Japan	1
ARCHes	NA18998	Japan	1
ARCHes	NA18999	Japan	0.982024
ARCHes	NA19000	Japan	1
ARCHes	NA19001	Japan	1
ARCHes	NA19002	Japan	1
ARCHes	NA19003	Japan	1
ARCHes	NA19004	Japan	1
ARCHes	NA19005	Japan	1
ARCHes	NA19006	Japan	1
ARCHes	NA19007	Japan	1
ARCHes	NA19009	Japan	1
ARCHes	NA19010	Japan	1
ARCHes	NA19011	Japan	1
ARCHes	NA19012	Japan	1
ARCHes	NA19054	Japan	1
ARCHes	NA19055	Japan	1
ARCHes	NA19056	Japan	1
ARCHes	NA19057	Japan	1
ARCHes	NA19058	Japan	1
ARCHes	NA19059	Japan	1
ARCHes	NA19060	Japan	1
ARCHes	NA19062	Japan	1
ARCHes	NA19063	Japan	1
ARCHes	NA19064	Japan	1
ARCHes	NA19065	Japan	1
ARCHes	NA19066	Japan	1
ARCHes	NA19067	Japan	1
ARCHes	NA19068	Japan	1
ARCHes	NA19070	Japan	1
ARCHes	NA19072	Japan	0.983585
ARCHes	NA19074	Japan	1
ARCHes	NA19075	Japan	0.974123
ARCHes	NA19076	Japan	1
ARCHes	NA19077	Japan	1
ARCHes	NA19078	Japan	1
ARCHes	NA19079	Japan	1
ARCHes	NA19080	Japan	0.972467
ARCHes	NA19081	Japan	1
ARCHes	NA19082	Japan	1
ARCHes	NA19083	Japan	1
ARCHes	NA19084	Japan	1
ARCHes	NA19085	Japan	1
ARCHes	NA19086	Japan	1
ARCHes	NA19087	Japan	1
ARCHes	NA19088	Japan	1
ARCHes	NA19089	Japan	1
ARCHes	NA19090	Japan	0.938603
ARCHes	NA19091	Japan	1
ARCHes	NA19092	YRI	0.630437
ARCHes	NA19093	YRI	0.747129
ARCHes	NA19094	YRI	0.664651
ARCHes	NA19095	YRI	0.726682
ARCHes	NA19096	YRI	0.623465
ARCHes	NA19097	YRI	0.700848
ARCHes	NA19098	YRI	0.681347
ARCHes	NA19099	YRI	0.697171
ARCHes	NA19100	YRI	0.696565
ARCHes	NA19101	YRI	0.679869
ARCHes	NA19102	YRI	0.556535
ARCHes	NA19103	YRI	0.63097
ARCHes	NA19104	YRI	0.684679
ARCHes	NA19105	YRI	0.665214
ARCHes	NA19107	YRI	0.699759
ARCHes	NA19108	YRI	0.708491
ARCHes	NA19109	YRI	0.648324
ARCHes	NA19113	YRI	0.659217
ARCHes	NA19114	YRI	0.667582
ARCHes	NA19115	YRI	0.680534
ARCHes	NA19116	YRI	0.660449
ARCHes	NA19117	YRI	0.655747
ARCHes	NA19118	YRI	0.63403
ARCHes	NA19119	YRI	0.588152
ARCHes	NA19120	YRI	0.638532
ARCHes	NA19121	YRI	0.570643
ARCHes	NA19122	YRI	0.661169
ARCHes	NA19123	YRI	0.673844
ARCHes	NA19127	YRI	0.655623
ARCHes	NA19128	YRI	0.583237
ARCHes	NA19129	YRI	0.591295
ARCHes	NA19130	YRI	0.677751
ARCHes	NA19131	YRI	0.681498
ARCHes	NA19132	YRI	0.706022
ARCHes	NA19137	YRI	0.722152
ARCHes	NA19138	YRI	0.66323
ARCHes	NA19139	YRI	0.687677
ARCHes	NA19140	YRI	0.573099
ARCHes	NA19141	YRI	0.702937
ARCHes	NA19142	YRI	0.675636
ARCHes	NA19143	YRI	0.626132
ARCHes	NA19144	YRI	0.646468
ARCHes	NA19145	YRI	0.671476
ARCHes	NA19146	YRI	0.700255
ARCHes	NA19147	YRI	0.714736
ARCHes	NA19148	YRI	0.636868
ARCHes	NA19149	YRI	0.709115
ARCHes	NA19150	YRI	0.648534
ARCHes	NA19151	YRI	0.648049
ARCHes	NA19152	YRI	0.705856
ARCHes	NA19153	YRI	0.713805
ARCHes	NA19154	YRI	0.686346
ARCHes	NA19159	YRI	0.64671
ARCHes	NA19160	YRI	0.608213
ARCHes	NA19161	YRI	0.63249
ARCHes	NA19166	YRI	0.673313
ARCHes	NA19171	YRI	0.722607
ARCHes	NA19172	YRI	0.629112
ARCHes	NA19173	YRI	0.626649
ARCHes	NA19174	YRI	0.557193
ARCHes	NA19175	YRI	0.673572
ARCHes	NA19176	YRI	0.69309
ARCHes	NA19177	YRI	0.622157
ARCHes	NA19180	YRI	0.686302
ARCHes	NA19183	YRI	0.53921
ARCHes	NA19184	YRI	0.727865
ARCHes	NA19185	YRI	0.746576
ARCHes	NA19186	YRI	0.754046
ARCHes	NA19189	YRI	0.662844
ARCHes	NA19190	YRI	0.632272
ARCHes	NA19191	YRI	0.669658
ARCHes	NA19194	YRI	0.645333
ARCHes	NA19195	YRI	0.670676
ARCHes	NA19196	YRI	0.693431
ARCHes	NA19197	YRI	0.654459
ARCHes	NA19198	YRI	0.73918
ARCHes	NA19199	YRI	0.664171
ARCHes	NA19200	YRI	0.705422
ARCHes	NA19201	YRI	0.654863
ARCHes	NA19202	YRI	0.701319
ARCHes	NA19203	YRI	0.650549
ARCHes	NA19204	YRI	0.689786
ARCHes	NA19205	YRI	0.709195
ARCHes	NA19206	YRI	0.730238
ARCHes	NA19207	YRI	0.645467
ARCHes	NA19208	YRI	0.741982
ARCHes	NA19209	YRI	0.674551
ARCHes	NA19210	YRI	0.633911
ARCHes	NA19211	YRI	0.716875
ARCHes	NA19213	YRI	0.664423
ARCHes	NA19214	YRI	0.708823
ARCHes	NA19215	YRI	0.641977
ARCHes	NA19221	YRI	0.665003
ARCHes	NA19222	YRI	0.659304
ARCHes	NA19223	YRI	0.671998
ARCHes	NA19224	YRI	0.698751
ARCHes	NA19225	YRI	0.578906
ARCHes	NA19226	YRI	0.674389
ARCHes	NA19235	YRI	0.743429
ARCHes	NA19236	YRI	0.588577
ARCHes	NA19237	YRI	0.7006
ARCHes	NA19238	YRI	0.668621
ARCHes	NA19239	YRI	0.646978
ARCHes	NA19240	YRI	0.721469
ARCHes	NA19247	YRI	0.696542
ARCHes	NA19248	YRI	0.681741
ARCHes	NA19249	YRI	0.698649
ARCHes	NA19252	YRI	0.621844
ARCHes	NA19254	YRI	0.655827
ARCHes	NA19256	YRI	0.672952
ARCHes	NA19257	YRI	0.717108
ARCHes	NA19258	YRI	0.746779
ARCHes	NA20502	Italy	0.726081
ARCHes	NA20503	Italy	0.693484
ARCHes	NA20504	Italy	0.663797
ARCHes	NA20505	Italy	0.685835
ARCHes	NA20506	Italy	0.648169
ARCHes	NA20507	Italy	0.557324
ARCHes	NA20508	Italy	0.736786
ARCHes	NA20509	Italy	0.629921
ARCHes	NA20510	Italy	0.526548
ARCHes	NA20511	Italy	0.637637
ARCHes	NA20512	Italy	0.64863
ARCHes	NA20513	Italy	0.746226
ARCHes	NA20514	Italy	0.697831
ARCHes	NA20515	Italy	0.499553
ARCHes	NA20516	Italy	0.49382
ARCHes	NA20517	Italy	0.463225
ARCHes	NA20518	Italy	0.574266
ARCHes	NA20519	Italy	0.73476
ARCHes	NA20520	Italy	0.657595
ARCHes	NA20521	Italy	0.519637
ARCHes	NA20522	Italy	0.484875
ARCHes	NA20524	Italy	0.492217
ARCHes	NA20525	Italy	0.555434
ARCHes	NA20526	Italy	0.534624
ARCHes	NA20527	Italy	0.44798
ARCHes	NA20528	Italy	0.699379
ARCHes	NA20529	Italy	0.612356
ARCHes	NA20530	Italy	0.5
ARCHes	NA20531	Italy	0.731185
ARCHes	NA20532	Italy	0.663699
ARCHes	NA20533	Italy	0.572285
ARCHes	NA20534	Italy	0.619888
ARCHes	NA20535	Italy	0.468283
ARCHes	NA20536	Italy	0.53884
ARCHes	NA20537	Italy	0.644094
ARCHes	NA20538	Italy	0.685355
ARCHes	NA20539	Italy	0.579067
ARCHes	NA20540	Italy	0.574968
ARCHes	NA20541	Italy	0.647844
ARCHes	NA20542	Italy	0.606186
ARCHes	NA20543	Italy	0.56338
ARCHes	NA20544	Italy	0.614112
ARCHes	NA20581	Italy	0.573381
ARCHes	NA20582	Italy	0.642015
ARCHes	NA20585	Italy	0.618684
ARCHes	NA20586	Italy	0.70353
ARCHes	NA20587	Italy	0.510111
ARCHes	NA20588	Italy	0.605738
ARCHes	NA20589	Italy	0.6985
ARCHes	NA20752	Italy	0.536871
ARCHes	NA20753	Italy	0.741643
ARCHes	NA20754	Italy	0.607063
ARCHes	NA20755	Italy	0.597897
ARCHes	NA20756	Italy	0.62433
ARCHes	NA20757	Italy	0.699958
ARCHes	NA20758	Italy	0.64208
ARCHes	NA20759	Italy	0.607803
ARCHes	NA20760	Italy	0.567199
ARCHes	NA20761	Italy	0.735128
ARCHes	NA20762	Italy	0.678893
ARCHes	NA20763	Italy	0.750322
ARCHes	NA20764	Italy	0.627159
ARCHes	NA20765	Italy	0.631431
ARCHes	NA20766	Italy	0.530702
ARCHes	NA20767	Italy	0.67152
ARCHes	NA20768	Italy	0.55731
ARCHes	NA20769	Italy	0.544753
ARCHes	NA20770	Italy	0.611633
ARCHes	NA20771	Italy	0.601621
ARCHes	NA20772	Italy	0.660348
ARCHes	NA20773	Italy	0.585009
ARCHes	NA20774	Italy	0.747214
ARCHes	NA20775	Italy	0.718111
ARCHes	NA20778	Italy	0.657229
ARCHes	NA20783	Italy	0.589809
ARCHes	NA20785	Italy	0.67643
ARCHes	NA20786	Italy	0.684143
ARCHes	NA20787	Italy	0.64955
ARCHes	NA20790	Italy	0.584564
ARCHes	NA20792	Italy	0.472204
ARCHes	NA20795	Italy	0.631466
ARCHes	NA20796	Italy	0.510834
ARCHes	NA20797	Italy	0.758302
ARCHes	NA20798	Italy	0.666256
ARCHes	NA20799	Italy	0.59556
ARCHes	NA20800	Italy	0.720036
ARCHes	NA20801	Italy	0.574607
ARCHes	NA20802	Italy	0.65814
ARCHes	NA20803	Italy	0.595703
ARCHes	NA20804	Italy	0.716262
ARCHes	NA20805	Italy	0.639639
ARCHes	NA20806	Italy	0.772313
ARCHes	NA20807	Italy	0.559036
ARCHes	NA20808	Italy	0.638944
ARCHes	NA20809	Italy	0.659154
ARCHes	NA20810	Italy	0.665128
ARCHes	NA20811	Italy	0.493514
ARCHes	NA20812	Italy	0.683068
ARCHes	NA20813	Italy	0.589532
ARCHes	NA20814	Italy	0.610371
ARCHes	NA20815	Italy	0.655938
ARCHes	NA20816	Italy	0.650978
ARCHes	NA20818	Italy	0.557453
ARCHes	NA20819	Italy	0.682902
ARCHes	NA20821	Italy	0.640779
ARCHes	NA20822	Italy	0.673509
ARCHes	NA20826	Italy	0.621495
ARCHes	NA20827	Italy	0.654247
ARCHes	NA20828	Italy	0.54377
ARCHes	NA20829	Italy	0.854322
ARCHes	NA20831	Italy	0.583944
ARCHes	NA20832	Italy	0.673813
ARCHes	HGDP00927	YRI	0.718972
ARCHes	HGDP00928	YRI	0.519246
ARCHes	HGDP00937	YRI	0.657249
ARCHes	HGDP00557	NearEast	0.457679
ARCHes	HGDP00569	NearEast	0.431373
ARCHes	HGDP00581	NearEast	0.50799
ARCHes	HGDP00594	NearEast	0.486588
ARCHes	HGDP00675	NearEast	0.651996
ARCHes	HGDP00687	NearEast	0.696666
ARCHes	HGDP00697	NearEast	0.690325
ARCHes	HGDP00729	NearEast	0.634662
ARCHes	HGDP00741	NearEast	0.640549
ARCHes	HGDP00103	AsiaNE	0.445352
ARCHes	HGDP00938	YRI	0.647923
ARCHes	HGDP00558	NearEast	0.437032
ARCHes	HGDP00570	NearEast	0.394285
ARCHes	HGDP00582	NearEast	0.498782
ARCHes	HGDP00595	NearEast	0.427905
ARCHes	HGDP00676	NearEast	0.628233
ARCHes	HGDP00688	NearEast	0.663951
ARCHes	HGDP00698	NearEast	0.69938
ARCHes	HGDP00730	NearEast	0.678601
ARCHes	HGDP00742	NearEast	0.723669
ARCHes	HGDP00104	AsiaNE	0.321589
ARCHes	HGDP00929	YRI	0.682046
ARCHes	HGDP00939	YRI	0.628487
ARCHes	HGDP00559	NearEast	0.496699
ARCHes	HGDP00571	NearEast	0.30521
ARCHes	HGDP00583	NearEast	0.456389
ARCHes	HGDP00597	NearEast	0.569568
ARCHes	HGDP00677	NearEast	0.730429
ARCHes	HGDP00689	NearEast	0.665204
ARCHes	HGDP00930	YRI	0.598438
ARCHes	HGDP00940	YRI	0.743602
ARCHes	HGDP00572	NearEast	0.483041
ARCHes	HGDP00584	NearEast	0.435796
ARCHes	HGDP00598	NearEast	0.448935
ARCHes	HGDP00678	NearEast	0.669184
ARCHes	HGDP00690	NearEast	0.697749
ARCHes	HGDP00931	YRI	0.720477
ARCHes	HGDP00941	YRI	0.649998
ARCHes	HGDP00561	NearEast	0.539799
ARCHes	HGDP00573	NearEast	0.409391
ARCHes	HGDP00585	NearEast	0.432056
ARCHes	HGDP00599	NearEast	0.455189
ARCHes	HGDP00679	NearEast	0.631449
ARCHes	HGDP00691	NearEast	0.676937
ARCHes	HGDP00920	YRI	0.704061
ARCHes	HGDP00932	YRI	0.652561
ARCHes	HGDP00942	YRI	0.549252
ARCHes	HGDP00562	NearEast	0.506344
ARCHes	HGDP00574	NearEast	0.426289
ARCHes	HGDP00586	NearEast	0.506545
ARCHes	HGDP00600	NearEast	0.558766
ARCHes	HGDP00680	NearEast	0.763604
ARCHes	HGDP00692	NearEast	0.609268
ARCHes	HGDP00933	YRI	0.768008
ARCHes	HGDP00921	YRI	0.649764
ARCHes	HGDP00943	YRI	0.588665
ARCHes	HGDP00563	NearEast	0.669907
ARCHes	HGDP00575	NearEast	0.452401
ARCHes	HGDP00587	NearEast	0.418205
ARCHes	HGDP00601	NearEast	0.568632
ARCHes	HGDP00681	NearEast	0.671864
ARCHes	HGDP00693	NearEast	0.767965
ARCHes	HGDP00923	YRI	0.684655
ARCHes	HGDP00935	YRI	0.775865
ARCHes	HGDP00565	NearEast	0.516668
ARCHes	HGDP00577	NearEast	0.454059
ARCHes	HGDP00603	NearEast	0.491913
ARCHes	HGDP00683	NearEast	0.64631
ARCHes	HGDP00695	NearEast	0.693031
ARCHes	HGDP00922	YRI	0.671273
ARCHes	HGDP00934	YRI	0.619079
ARCHes	HGDP00564	NearEast	0.470689
ARCHes	HGDP00576	NearEast	0.542271
ARCHes	HGDP00588	NearEast	0.556698
ARCHes	HGDP00602	NearEast	0.517974
ARCHes	HGDP00682	NearEast	0.645822
ARCHes	HGDP00694	NearEast	0.647991
ARCHes	HGDP00725	NearEast	0.693405
ARCHes	HGDP00736	NearEast	0.698395
ARCHes	HGDP00924	YRI	0.55352
ARCHes	HGDP00936	YRI	0.709342
ARCHes	HGDP00566	NearEast	0.564686
ARCHes	HGDP00578	NearEast	0.487181
ARCHes	HGDP00590	NearEast	0.486751
ARCHes	HGDP00604	NearEast	0.324358
ARCHes	HGDP00684	NearEast	0.76786
ARCHes	HGDP00696	NearEast	0.718403
ARCHes	HGDP00727	NearEast	0.64839
ARCHes	HGDP00738	NearEast	0.802413
ARCHes	HGDP00099	AsiaNE	0.478705
ARCHes	HGDP00113	AsiaNE	0.369299
ARCHes	HGDP00925	YRI	0.517156
ARCHes	HGDP00567	NearEast	0.461946
ARCHes	HGDP00579	NearEast	0.763916
ARCHes	HGDP00591	NearEast	0.410285
ARCHes	HGDP00605	NearEast	0.488262
ARCHes	HGDP00685	NearEast	0.675648
ARCHes	HGDP00560	NearEast	0.491303
ARCHes	HGDP00728	NearEast	0.584939
ARCHes	HGDP00739	NearEast	0.620519
ARCHes	HGDP00100	AsiaNE	0.323843
ARCHes	HGDP00686	NearEast	0.680963
ARCHes	HGDP00926	YRI	0.643733
ARCHes	HGDP00568	NearEast	0.380294
ARCHes	HGDP00580	NearEast	0.555404
ARCHes	HGDP00592	NearEast	0.371669
ARCHes	HGDP00606	NearEast	0.416657
ARCHes	HGDP00699	NearEast	0.613455
ARCHes	HGDP00731	NearEast	0.777303
ARCHes	HGDP00743	NearEast	0.643704
ARCHes	HGDP00105	AsiaNE	0.368217
ARCHes	HGDP00700	NearEast	0.799903
ARCHes	HGDP00732	NearEast	0.667719
ARCHes	HGDP00744	NearEast	0.738195
ARCHes	HGDP00106	AsiaNE	0.338707
ARCHes	HGDP00119	AsiaNE	0.35201
ARCHes	HGDP00163	AsiaS	0.954473
ARCHes	HGDP00187	AsiaS	1
ARCHes	HGDP00210	AsiaS	1
ARCHes	HGDP00234	AsiaS	1
ARCHes	HGDP00262	AsiaS	0.912065
ARCHes	HGDP00973	China	0.745684
ARCHes	HGDP00777	China	0.377604
ARCHes	HGDP00820	China	0.925233
ARCHes	HGDP01291	China	0.500926
ARCHes	HGDP00722	NearEast	0.609916
ARCHes	HGDP00733	NearEast	0.719793
ARCHes	HGDP00745	NearEast	0.674558
ARCHes	HGDP00108	AsiaNE	0.387294
ARCHes	HGDP00120	AsiaNE	0.428776
ARCHes	HGDP00165	AsiaS	0.969459
ARCHes	HGDP00189	AsiaS	1
ARCHes	HGDP00213	AsiaS	0.934991
ARCHes	HGDP00237	AsiaS	0.997538
ARCHes	HGDP00264	AsiaS	1
ARCHes	HGDP01021	China	1
ARCHes	HGDP00778	China	0.96002
ARCHes	HGDP00821	China	0.903623
ARCHes	HGDP01292	China	0.315111
ARCHes	HGDP00723	NearEast	0.630746
ARCHes	HGDP00734	NearEast	0.719134
ARCHes	HGDP00746	NearEast	0.604435
ARCHes	HGDP00109	AsiaNE	0.476596
ARCHes	HGDP00121	AsiaNE	0.371025
ARCHes	HGDP00167	AsiaS	0.991596
ARCHes	HGDP00191	AsiaS	1
ARCHes	HGDP00214	AsiaS	0.641359
ARCHes	HGDP00239	AsiaS	1
ARCHes	HGDP00775	China	0.601754
ARCHes	HGDP00780	China	1
ARCHes	HGDP00822	China	0.975899
ARCHes	HGDP01293	China	0.41829
ARCHes	HGDP00724	NearEast	0.733481
ARCHes	HGDP00735	NearEast	0.701112
ARCHes	HGDP00110	AsiaNE	0.367412
ARCHes	HGDP00740	NearEast	0.701653
ARCHes	HGDP00122	AsiaNE	0.382778
ARCHes	HGDP00169	AsiaS	1
ARCHes	HGDP00192	AsiaS	1
ARCHes	HGDP00216	AsiaS	0.977459
ARCHes	HGDP00241	AsiaS	0.954283
ARCHes	HGDP00779	China	0.623648
ARCHes	HGDP00781	China	0.926441
ARCHes	HGDP00972	China	0.994795
ARCHes	HGDP01294	China	0.529776
ARCHes	HGDP01101	China	1
ARCHes	HGDP01213	AsiaNE	0.153221
ARCHes	HGDP01225	AsiaNE	0.0140087
ARCHes	HGDP01237	AsiaNE	0.381724
ARCHes	HGDP01249	AsiaNE	0.0351421
ARCHes	HGDP01305	AsiaNE	0.355623
ARCHes	HGDP01102	China	0.776014
ARCHes	HGDP01214	AsiaNE	0.140731
ARCHes	HGDP01226	AsiaNE	0.699942
ARCHes	HGDP01238	AsiaNE	0.11548
ARCHes	HGDP01250	AsiaNE	0.0502564
ARCHes	HGDP01306	AsiaNE	0.342199
ARCHes	HGDP00102	AsiaNE	0.363437
ARCHes	HGDP01100	China	0.770339
ARCHes	HGDP01212	AsiaNE	0.225588
ARCHes	HGDP01224	AsiaNE	0.0250197
ARCHes	HGDP01236	AsiaNE	0.0197067
ARCHes	HGDP01248	AsiaNE	0.124842
ARCHes	HGDP01304	AsiaNE	0.292277
ARCHes	HGDP00726	NearEast	0.685121
ARCHes	HGDP00737	NearEast	0.751638
ARCHes	HGDP00112	AsiaNE	0.434937
ARCHes	HGDP00125	AsiaNE	0.447445
ARCHes	HGDP00173	AsiaS	0.859416
ARCHes	HGDP00197	AsiaS	1
ARCHes	HGDP00220	AsiaS	0.47312
ARCHes	HGDP00244	AsiaS	0.935398
ARCHes	HGDP00815	China	0.607643
ARCHes	HGDP00785	China	0.901699
ARCHes	HGDP00976	China	0.718929
ARCHes	HGDP01296	China	0.451554
ARCHes	HGDP00115	AsiaNE	0.529617
ARCHes	HGDP00129	AsiaNE	0.199601
ARCHes	HGDP00181	AsiaS	1
ARCHes	HGDP00205	AsiaS	1
ARCHes	HGDP00228	AsiaS	0.975137
ARCHes	HGDP00254	AsiaS	0.919725
ARCHes	HGDP00782	China	0.670129
ARCHes	HGDP00813	China	1
ARCHes	HGDP01288	China	0.398824
ARCHes	HGDP01097	China	0.978013
ARCHes	HGDP01209	AsiaNE	0.423997
ARCHes	HGDP01221	AsiaNE	0.124028
ARCHes	HGDP01245	AsiaNE	0.0375605
ARCHes	HGDP01301	AsiaNE	0.3379
ARCHes	HGDP00116	AsiaNE	0.383997
ARCHes	HGDP00183	AsiaS	1
ARCHes	HGDP00206	AsiaS	0.998835
ARCHes	HGDP00230	AsiaS	1
ARCHes	HGDP00258	AsiaS	1
ARCHes	HGDP00783	China	0.5
ARCHes	HGDP00774	China	1
ARCHes	HGDP00817	China	0.824456
ARCHes	HGDP01289	China	0.444286
ARCHes	HGDP01098	China	0.904678
ARCHes	HGDP01210	AsiaNE	0.749373
ARCHes	HGDP01222	AsiaNE	0.161571
ARCHes	HGDP01234	AsiaNE	0.395089
ARCHes	HGDP01246	AsiaNE	0.0320121
ARCHes	HGDP01302	AsiaNE	0.579837
ARCHes	HGDP00118	AsiaNE	0.347953
ARCHes	HGDP00185	AsiaS	0.993011
ARCHes	HGDP00208	AsiaS	1
ARCHes	HGDP00232	AsiaS	1
ARCHes	HGDP00259	AsiaS	0.950245
ARCHes	HGDP00971	China	0.5
ARCHes	HGDP00776	China	1
ARCHes	HGDP00819	China	1
ARCHes	HGDP01290	China	0.321816
ARCHes	HGDP01099	China	0.790461
ARCHes	HGDP01211	AsiaNE	0.764565
ARCHes	HGDP01223	AsiaNE	0.085363
ARCHes	HGDP01235	AsiaNE	0.032005
ARCHes	HGDP01247	AsiaNE	0.0679983
ARCHes	HGDP01303	AsiaNE	0.234725
ARCHes	HGDP00124	AsiaNE	0.311185
ARCHes	HGDP00171	AsiaS	1
ARCHes	HGDP00195	AsiaS	1
ARCHes	HGDP00218	AsiaS	0.910111
ARCHes	HGDP00243	AsiaS	0.945902
ARCHes	HGDP00814	China	0.522541
ARCHes	HGDP00784	China	0.972244
ARCHes	HGDP00975	China	0.969301
ARCHes	HGDP01295	China	0.462166
ARCHes	HGDP01104	China	0.840243
ARCHes	HGDP01204	AsiaNE	0.148375
ARCHes	HGDP01216	AsiaNE	0.168965
ARCHes	HGDP01228	AsiaNE	0.0482022
ARCHes	HGDP01240	AsiaNE	0.374655
ARCHes	HGDP00127	AsiaNE	0.526336
ARCHes	HGDP00175	AsiaS	0.564302
ARCHes	HGDP00199	AsiaS	0.915659
ARCHes	HGDP00222	AsiaS	0.959016
ARCHes	HGDP00818	China	0.967725
ARCHes	HGDP00786	China	0.983642
ARCHes	HGDP00977	China	1
ARCHes	HGDP01095	China	1
ARCHes	HGDP01206	AsiaNE	0.545134
ARCHes	HGDP01218	AsiaNE	0.137188
ARCHes	HGDP01230	AsiaNE	0.711391
ARCHes	HGDP01242	AsiaNE	0.224172
ARCHes	HGDP01298	AsiaNE	0.327697
ARCHes	HGDP00128	AsiaNE	0.469988
ARCHes	HGDP00177	AsiaS	0.928259
ARCHes	HGDP00201	AsiaS	1
ARCHes	HGDP00224	AsiaS	1
ARCHes	HGDP00179	AsiaS	1
ARCHes	HGDP00226	AsiaS	0.91186
ARCHes	HGDP00251	AsiaS	1
ARCHes	HGDP01208	AsiaNE	0.250269
ARCHes	HGDP01207	AsiaNE	0.338733
ARCHes	HGDP01231	AsiaNE	0.0485067
ARCHes	HGDP01243	AsiaNE	0.105254
ARCHes	HGDP01299	AsiaNE	0.332492
ARCHes	HGDP00974	China	0.953358
ARCHes	HGDP00811	China	1
ARCHes	HGDP01096	China	0.826692
ARCHes	HGDP01103	China	0.969301
ARCHes	HGDP01203	AsiaNE	0.684201
ARCHes	HGDP01215	AsiaNE	0.167105
ARCHes	HGDP01227	AsiaNE	0.0626494
ARCHes	HGDP01239	AsiaNE	0.096176
ARCHes	HGDP01251	AsiaNE	0.0121619
ARCHes	HGDP01205	AsiaNE	0.345841
ARCHes	HGDP01217	AsiaNE	0.184166
ARCHes	HGDP01229	AsiaNE	0.72411
ARCHes	HGDP01241	AsiaNE	0.0965071
ARCHes	HGDP01297	AsiaNE	0.287114
ARCHes	HGDP01335	China	1
ARCHes	HGDP01347	AsiaNE	0
ARCHes	HGDP00946	AsiaNE	0.980382
ARCHes	HGDP00958	AsiaNE	0.868274
ARCHes	HGDP00747	Japan	1
ARCHes	HGDP00759	Japan	0.935099
ARCHes	HGDP00769	Japan	0.982825
ARCHes	HGDP00521	France	0.464713
ARCHes	HGDP00533	France	0.0406861
ARCHes	HGDP01336	China	1
ARCHes	HGDP01348	AsiaNE	0
ARCHes	HGDP00947	AsiaNE	0.914085
ARCHes	HGDP00959	AsiaNE	1
ARCHes	HGDP00748	Japan	1
ARCHes	HGDP00760	Japan	1
ARCHes	HGDP00770	Japan	0
ARCHes	HGDP00522	France	0.395295
ARCHes	HGDP00534	France	0
ARCHes	HGDP01220	AsiaNE	0.182203
ARCHes	HGDP01349	AsiaNE	0
ARCHes	HGDP00948	AsiaNE	0.935223
ARCHes	HGDP00960	AsiaNE	0.948785
ARCHes	HGDP00749	Japan	1
ARCHes	HGDP00761	Japan	0.95985
ARCHes	HGDP00771	Japan	0.975899
ARCHes	HGDP00511	France	0.284155
ARCHes	HGDP00523	France	0.384875
ARCHes	HGDP00535	France	0.264869
ARCHes	HGDP01350	AsiaNE	0.0119342
ARCHes	HGDP00949	AsiaNE	0.774768
ARCHes	HGDP00961	AsiaNE	0.872042
ARCHes	HGDP00750	Japan	1
ARCHes	HGDP00762	Japan	1
ARCHes	HGDP00772	Japan	1
ARCHes	HGDP00512	France	0.671376
ARCHes	HGDP00524	France	0.635052
ARCHes	HGDP00536	France	0.579025
ARCHes	HGDP01023	China	0.551862
ARCHes	HGDP00812	China	0.947855
ARCHes	HGDP01287	China	0.372579
ARCHes	HGDP01327	China	1
ARCHes	HGDP01351	AsiaNE	0
ARCHes	HGDP00950	AsiaNE	0.828469
ARCHes	HGDP00962	AsiaNE	0.96937
ARCHes	HGDP00751	Japan	1
ARCHes	HGDP00763	Japan	1
ARCHes	HGDP00773	Japan	0.9732
ARCHes	HGDP00513	France	0.574937
ARCHes	HGDP00525	France	0.398536
ARCHes	HGDP00537	France	0.436383
ARCHes	HGDP01334	China	1
ARCHes	HGDP00945	AsiaNE	0.976376
ARCHes	HGDP00957	AsiaNE	0.953758
ARCHes	HGDP00969	AsiaNE	0.841068
ARCHes	HGDP00758	Japan	1
ARCHes	HGDP01328	China	1
ARCHes	HGDP01352	AsiaNE	0
ARCHes	HGDP00951	AsiaNE	0.948671
ARCHes	HGDP00963	AsiaNE	0.963238
ARCHes	HGDP00752	Japan	0.956245
ARCHes	HGDP00764	Japan	1
ARCHes	HGDP00790	Japan	1
ARCHes	HGDP00514	France	0.21135
ARCHes	HGDP00526	France	0.447714
ARCHes	HGDP00538	France	0.45699
ARCHes	HGDP01329	China	1
ARCHes	HGDP01353	AsiaNE	0.0143673
ARCHes	HGDP00952	AsiaNE	0.879308
ARCHes	HGDP00964	AsiaNE	0.952569
ARCHes	HGDP00753	Japan	1
ARCHes	HGDP00765	Japan	1
ARCHes	HGDP00791	Japan	0.957065
ARCHes	HGDP00515	France	0.251929
ARCHes	HGDP00527	France	0.174812
ARCHes	HGDP00539	France	0.528622
ARCHes	HGDP00880	Slavic	0.467384
ARCHes	HGDP00892	Slavic	0.42304
ARCHes	HGDP00864	AmericaN	0.663188
ARCHes	HGDP00876	AmericaN	0.570382
ARCHes	HGDP00520	France	0.0350608
ARCHes	HGDP00532	France	0.236504
ARCHes	HGDP01332	China	1
ARCHes	HGDP01356	AsiaNE	0.00946674
ARCHes	HGDP00955	AsiaNE	0.958182
ARCHes	HGDP00967	AsiaNE	0.915327
ARCHes	HGDP00756	Japan	1
ARCHes	HGDP01331	China	1
ARCHes	HGDP01355	AsiaNE	0.00651315
ARCHes	HGDP00954	AsiaNE	0.949499
ARCHes	HGDP00966	AsiaNE	0.904455
ARCHes	HGDP00755	Japan	1
ARCHes	HGDP00767	Japan	0.950495
ARCHes	HGDP00517	France	0.240756
ARCHes	HGDP00529	France	0.350186
ARCHes	HGDP00519	France	0.0861962
ARCHes	HGDP00531	France	0.530699
ARCHes	HGDP00879	Slavic	0.437353
ARCHes	HGDP00891	Slavic	0.426338
ARCHes	HGDP00903	Slavic	0.429984
ARCHes	HGDP00863	AmericaN	0.695633
ARCHes	HGDP00875	AmericaN	0.690875
ARCHes	HGDP01232	AsiaNE	0.0352557
ARCHes	HGDP01244	AsiaNE	0.0372399
ARCHes	HGDP01300	AsiaNE	0.353185
ARCHes	HGDP00890	Slavic	0.523734
ARCHes	HGDP00902	Slavic	0.506942
ARCHes	HGDP00881	Slavic	0.444922
ARCHes	HGDP00893	Slavic	0.367962
ARCHes	HGDP00865	AmericaN	0.802592
ARCHes	HGDP00877	AmericaN	0.696089
ARCHes	HGDP00862	AmericaN	0.694615
ARCHes	HGDP00874	AmericaN	0.800794
ARCHes	HGDP01333	China	0.977459
ARCHes	HGDP00956	AsiaNE	0.935712
ARCHes	HGDP00968	AsiaNE	0.884218
ARCHes	HGDP00757	Japan	1
ARCHes	HGDP00768	Japan	1
ARCHes	HGDP00882	Slavic	0.513713
ARCHes	HGDP00894	Slavic	0.514168
ARCHes	HGDP00854	AmericaN	0.718982
ARCHes	HGDP00866	AmericaN	0.71413
ARCHes	HGDP00878	AmericaN	0.577793
ARCHes	HGDP00884	Slavic	0.502456
ARCHes	HGDP00896	Slavic	0.486196
ARCHes	HGDP00856	AmericaN	0.742993
ARCHes	HGDP00868	AmericaN	0.685421
ARCHes	HGDP00518	France	0.379339
ARCHes	HGDP00530	France	0.574146
ARCHes	HGDP00885	Slavic	0.478122
ARCHes	HGDP00897	Slavic	0.458599
ARCHes	HGDP00857	AmericaN	0.80714
ARCHes	HGDP00869	AmericaN	0.675018
ARCHes	HGDP00203	AsiaS	0.995554
ARCHes	HGDP00886	Slavic	0.398955
ARCHes	HGDP00898	Slavic	0.47355
ARCHes	HGDP00858	AmericaN	0.684834
ARCHes	HGDP00870	AmericaN	0.736143
ARCHes	HGDP00887	Slavic	0.523621
ARCHes	HGDP00899	Slavic	0.481579
ARCHes	HGDP00859	AmericaN	0.68768
ARCHes	HGDP00871	AmericaN	0.618704
ARCHes	HGDP00883	Slavic	0.533128
ARCHes	HGDP00895	Slavic	0.388137
ARCHes	HGDP00855	AmericaN	0.847754
ARCHes	HGDP00867	AmericaN	0.734424
ARCHes	HGDP00888	Slavic	0.501098
ARCHes	HGDP00900	Slavic	0.587895
ARCHes	HGDP00860	AmericaN	0.50381
ARCHes	HGDP00872	AmericaN	0.6698
ARCHes	HGDP00901	Slavic	0.446861
ARCHes	HGDP00861	AmericaN	0.617827
ARCHes	HGDP00873	AmericaN	0.714688
ARCHes	HGDP00889	Slavic	0.430276
ARCHes	HGDP01330	China	1
ARCHes	HGDP00528	France	0.272083
ARCHes	HGDP00828	Japan	1
ARCHes	HGDP00965	AsiaNE	0.95363
ARCHes	HGDP00516	France	0.319581
ARCHes	HGDP00766	Japan	1
ARCHes	HGDP01354	AsiaNE	0
ARCHes	HGDP00953	AsiaNE	0.72407
ARCHes	HGDP01024	China	0.669339
RFMix	HG00096	GBR	0.567457
RFMix	HG00097	GBR	0.574746
RFMix	HG00098	GBR	0.53972
RFMix	HG00099	GBR	0.601155
RFMix	HG00100	GBR	0.565805
RFMix	HG00101	GBR	0.563733
RFMix	HG00102	GBR	0.617473
RFMix	HG00103	GBR	0.680508
RFMix	HG00104	GBR	0.649035
RFMix	HG00105	GBR	0.656479
RFMix	HG00106	GBR	0.707608
RFMix	HG00107	GBR	0.553952
RFMix	HG00108	GBR	0.605255
RFMix	HG00109	GBR	0.595703
RFMix	HG00110	GBR	0.582178
RFMix	HG00111	GBR	0.574201
RFMix	HG00112	GBR	0.486929
RFMix	HG00113	GBR	0.534803
RFMix	HG00114	GBR	0.586775
RFMix	HG00115	GBR	0.519682
RFMix	HG00116	GBR	0.602154
RFMix	HG00117	GBR	0.567167
RFMix	HG00118	GBR	0.559398
RFMix	HG00119	GBR	0.559868
RFMix	HG00120	GBR	0.52042
RFMix	HG00121	GBR	0.608498
RFMix	HG00122	GBR	0.593111
RFMix	HG00123	GBR	0.50316
RFMix	HG00124	GBR	0.604702
RFMix	HG00125	GBR	0.56406
RFMix	HG00126	GBR	0.491896
RFMix	HG00127	GBR	0.535687
RFMix	HG00128	GBR	0.491864
RFMix	HG00129	GBR	0.565312
RFMix	HG00130	GBR	0.550265
RFMix	HG00131	GBR	0.557093
RFMix	HG00132	GBR	0.570504
RFMix	HG00133	GBR	0.606042
RFMix	HG00134	GBR	0.563991
RFMix	HG00135	GBR	0.653264
RFMix	HG00136	GBR	0.946239
RFMix	HG00137	GBR	0.534874
RFMix	HG00138	GBR	0.529319
RFMix	HG00139	GBR	0.544506
RFMix	HG00140	GBR	0.566586
RFMix	HG00141	GBR	0.583115
RFMix	HG00142	GBR	0.520485
RFMix	HG00143	GBR	0.44171
RFMix	HG00144	GBR	0.488708
RFMix	HG00145	GBR	0.517851
RFMix	HG00146	GBR	0.601318
RFMix	HG00147	GBR	0.567417
RFMix	HG00148	GBR	0.542883
RFMix	HG00149	GBR	0.956459
RFMix	HG00150	GBR	0.528064
RFMix	HG00151	GBR	0.555702
RFMix	HG00152	GBR	0.43927
RFMix	HG00153	GBR	0.590606
RFMix	HG00154	GBR	0.56204
RFMix	HG00155	GBR	0.515606
RFMix	HG00156	GBR	0.535562
RFMix	HG00157	GBR	0.539362
RFMix	HG00158	GBR	0.529719
RFMix	HG00159	GBR	0.628609
RFMix	HG00160	GBR	0.550638
RFMix	HG00171	UralVolga	0.741383
RFMix	HG00173	UralVolga	0.67605
RFMix	HG00174	UralVolga	0.531512
RFMix	HG00176	UralVolga	0.686818
RFMix	HG00177	UralVolga	0.753768
RFMix	HG00178	UralVolga	0.683724
RFMix	HG00179	UralVolga	0.66864
RFMix	HG00180	UralVolga	0.616009
RFMix	HG00181	UralVolga	0.447434
RFMix	HG00182	UralVolga	0.734062
RFMix	HG00183	UralVolga	0.760756
RFMix	HG00185	UralVolga	0.726446
RFMix	HG00186	UralVolga	0.778781
RFMix	HG00187	UralVolga	0.803782
RFMix	HG00188	UralVolga	0.658653
RFMix	HG00189	UralVolga	0.608693
RFMix	HG00190	UralVolga	0.574895
RFMix	HG00231	GBR	0.608526
RFMix	HG00232	GBR	0.549226
RFMix	HG00233	GBR	0.600803
RFMix	HG00234	GBR	0.570513
RFMix	HG00235	GBR	0.617185
RFMix	HG00236	GBR	0.532554
RFMix	HG00237	GBR	0.59168
RFMix	HG00238	GBR	0.522481
RFMix	HG00239	GBR	0.58823
RFMix	HG00240	GBR	0.570993
RFMix	HG00242	GBR	0.648496
RFMix	HG00243	GBR	0.552635
RFMix	HG00244	GBR	0.544519
RFMix	HG00245	GBR	0.584276
RFMix	HG00246	GBR	0.547688
RFMix	HG00247	GBR	0.673989
RFMix	HG00248	GBR	0.573023
RFMix	HG00249	GBR	0.608633
RFMix	HG00250	GBR	0.642167
RFMix	HG00251	GBR	0.628588
RFMix	HG00252	GBR	0.618268
RFMix	HG00253	GBR	0.596663
RFMix	HG00254	GBR	0.682007
RFMix	HG00255	GBR	0.601453
RFMix	HG00256	GBR	0.602341
RFMix	HG00257	GBR	0.553599
RFMix	HG00258	GBR	0.60972
RFMix	HG00259	GBR	0.584672
RFMix	HG00260	GBR	0.516812
RFMix	HG00261	GBR	0.5962
RFMix	HG00262	GBR	0.616817
RFMix	HG00263	GBR	0.629619
RFMix	HG00264	GBR	0.605412
RFMix	HG00265	GBR	0.638485
RFMix	HG00266	UralVolga	0.668699
RFMix	HG00267	UralVolga	0.744577
RFMix	HG00268	UralVolga	0.599148
RFMix	HG00269	UralVolga	0.770398
RFMix	HG00270	UralVolga	0.555513
RFMix	HG00271	UralVolga	0.841843
RFMix	HG00272	UralVolga	0.791497
RFMix	HG00273	UralVolga	0.605185
RFMix	HG00274	UralVolga	0.602437
RFMix	HG00275	UralVolga	0.529384
RFMix	HG00276	UralVolga	0.67341
RFMix	HG00277	UralVolga	0.422251
RFMix	HG00278	UralVolga	0.743449
RFMix	HG00280	UralVolga	0.696808
RFMix	HG00281	UralVolga	0.642645
RFMix	HG00282	UralVolga	0.768817
RFMix	HG00284	UralVolga	0.669318
RFMix	HG00285	UralVolga	0.806924
RFMix	HG00306	UralVolga	0.480302
RFMix	HG00308	UralVolga	0.655949
RFMix	HG00309	UralVolga	0.666202
RFMix	HG00310	UralVolga	0.647274
RFMix	HG00311	UralVolga	0.438966
RFMix	HG00312	UralVolga	0.499798
RFMix	HG00313	UralVolga	0.753647
RFMix	HG00315	UralVolga	0.657301
RFMix	HG00318	UralVolga	0.600539
RFMix	HG00319	UralVolga	0.751429
RFMix	HG00320	UralVolga	0.643473
RFMix	HG00321	UralVolga	0.757949
RFMix	HG00323	UralVolga	0.786677
RFMix	HG00324	UralVolga	0.862214
RFMix	HG00325	UralVolga	0.801919
RFMix	HG00326	UralVolga	0.664946
RFMix	HG00327	UralVolga	0.68253
RFMix	HG00328	UralVolga	0.687254
RFMix	HG00329	UralVolga	0.618304
RFMix	HG00330	UralVolga	0.627298
RFMix	HG00331	UralVolga	0.631898
RFMix	HG00332	UralVolga	0.570749
RFMix	HG00334	UralVolga	0.647149
RFMix	HG00335	UralVolga	0.636504
RFMix	HG00336	UralVolga	0.644942
RFMix	HG00337	UralVolga	0.564954
RFMix	HG00338	UralVolga	0.711914
RFMix	HG00339	UralVolga	0.57759
RFMix	HG00341	UralVolga	0.49392
RFMix	HG00342	UralVolga	0.731997
RFMix	HG00343	UralVolga	0.720745
RFMix	HG00344	UralVolga	0.3534
RFMix	HG00345	UralVolga	0.713822
RFMix	HG00346	UralVolga	0.666386
RFMix	HG00349	UralVolga	0.720427
RFMix	HG00350	UralVolga	0.328505
RFMix	HG00351	UralVolga	0.706576
RFMix	HG00353	UralVolga	0.685931
RFMix	HG00355	UralVolga	0.536704
RFMix	HG00356	UralVolga	0.624332
RFMix	HG00357	UralVolga	0.6684
RFMix	HG00358	UralVolga	0.858215
RFMix	HG00359	UralVolga	0.600877
RFMix	HG00360	UralVolga	0.584485
RFMix	HG00361	UralVolga	0.805531
RFMix	HG00362	UralVolga	0.627815
RFMix	HG00364	UralVolga	0.747559
RFMix	HG00365	UralVolga	0.766544
RFMix	HG00366	UralVolga	0.686065
RFMix	HG00367	UralVolga	0.578942
RFMix	HG00368	UralVolga	0.835305
RFMix	HG00369	UralVolga	0.715364
RFMix	HG00371	UralVolga	0.686405
RFMix	HG00372	UralVolga	0.628059
RFMix	HG00373	UralVolga	0.729017
RFMix	HG00375	UralVolga	0.725518
RFMix	HG00376	UralVolga	0.638537
RFMix	HG00377	UralVolga	0.787901
RFMix	HG00378	UralVolga	0.657355
RFMix	HG00379	UralVolga	0.626452
RFMix	HG00380	UralVolga	0.394642
RFMix	HG00381	UralVolga	0.672133
RFMix	HG00382	UralVolga	0.760006
RFMix	HG00383	UralVolga	0.793056
RFMix	HG00384	UralVolga	0.667756
RFMix	HG00403	China	0.814139
RFMix	HG00404	China	0.810183
RFMix	HG00405	China	0.822111
RFMix	HG00406	China	0.844805
RFMix	HG00407	China	0.8035
RFMix	HG00408	China	0.814074
RFMix	HG00418	China	0.838715
RFMix	HG00419	China	0.846494
RFMix	HG00420	China	0.820291
RFMix	HG00421	China	0.817375
RFMix	HG00422	China	0.830292
RFMix	HG00423	China	0.820244
RFMix	HG00427	China	0.828226
RFMix	HG00428	China	0.837999
RFMix	HG00429	China	0.857999
RFMix	HG00436	China	0.808695
RFMix	HG00437	China	0.806829
RFMix	HG00438	China	0.804542
RFMix	HG00442	China	0.847982
RFMix	HG00443	China	0.80299
RFMix	HG00444	China	0.845427
RFMix	HG00445	China	0.80418
RFMix	HG00446	China	0.805351
RFMix	HG00447	China	0.830849
RFMix	HG00448	China	0.821789
RFMix	HG00449	China	0.854017
RFMix	HG00450	China	0.835972
RFMix	HG00451	China	0.826692
RFMix	HG00452	China	0.810972
RFMix	HG00453	China	0.822411
RFMix	HG00457	China	0.836537
RFMix	HG00458	China	0.828805
RFMix	HG00459	China	0.839575
RFMix	HG00463	China	0.84894
RFMix	HG00464	China	0.798455
RFMix	HG00465	China	0.817265
RFMix	HG00472	China	0.806211
RFMix	HG00473	China	0.834402
RFMix	HG00474	China	0.788558
RFMix	HG00475	China	0.773045
RFMix	HG00476	China	0.847468
RFMix	HG00477	China	0.823385
RFMix	HG00478	China	0.855832
RFMix	HG00479	China	0.830823
RFMix	HG00480	China	0.821902
RFMix	HG00500	China	0.807589
RFMix	HG00501	China	0.79961
RFMix	HG00502	China	0.814475
RFMix	HG00512	China	0.80633
RFMix	HG00513	China	0.82429
RFMix	HG00514	China	0.798545
RFMix	HG00524	China	0.82105
RFMix	HG00525	China	0.815498
RFMix	HG00526	China	0.82404
RFMix	HG00530	China	0.847649
RFMix	HG00531	China	0.844298
RFMix	HG00532	China	0.822391
RFMix	HG00533	China	0.81859
RFMix	HG00534	China	0.82784
RFMix	HG00535	China	0.79503
RFMix	HG00536	China	0.833442
RFMix	HG00537	China	0.826484
RFMix	HG00538	China	0.833356
RFMix	HG00542	China	0.809654
RFMix	HG00543	China	0.815862
RFMix	HG00544	China	0.839058
RFMix	HG00556	China	0.858235
RFMix	HG00557	China	0.849284
RFMix	HG00558	China	0.844991
RFMix	HG00559	China	0.688801
RFMix	HG00560	China	0.841022
RFMix	HG00561	China	0.778049
RFMix	HG00565	China	0.849371
RFMix	HG00566	China	0.830441
RFMix	HG00567	China	0.864747
RFMix	HG00577	China	0.845839
RFMix	HG00578	China	0.837402
RFMix	HG00579	China	0.849775
RFMix	HG00580	China	0.858568
RFMix	HG00581	China	0.828248
RFMix	HG00582	China	0.833314
RFMix	HG00583	China	0.864874
RFMix	HG00584	China	0.83394
RFMix	HG00585	China	0.867533
RFMix	HG00589	China	0.880288
RFMix	HG00590	China	0.845006
RFMix	HG00591	China	0.862246
RFMix	HG00592	China	0.632673
RFMix	HG00593	China	0.870119
RFMix	HG00594	China	0.743864
RFMix	HG00595	China	0.843451
RFMix	HG00596	China	0.89183
RFMix	HG00597	China	0.874191
RFMix	HG00607	China	0.870524
RFMix	HG00608	China	0.833317
[truncated: 1,411 more rows]

## Sheet: Precision Recall by Population
#method	population	precision	recall
ARCHes	AsiaNE	0.907254	0.240223
ARCHes	AsiaS	0.957022	0.952243
ARCHes	China	0.583596	0.737865
ARCHes	France	0.405084	0.443029
ARCHes	GBR	0.59994	0.888051
ARCHes	Italy	0.956714	0.495306
ARCHes	Japan	0.938174	0.949538
ARCHes	Slavic	0.82123	0.377626
ARCHes	Spain	0.945038	0.315109
ARCHes	UralVolga	0.910441	0.958341
ARCHes	Vietnam	0.99515	0.454305
RFMix	AsiaNE	0.706621	0.209675
RFMix	AsiaS	0.895276	0.754741
RFMix	China	0.505818	0.887148
RFMix	France	0.373209	0.377149
RFMix	GBR	0.513792	0.773032
RFMix	Italy	0.781189	0.371512
RFMix	Japan	0.852703	0.945703
RFMix	Slavic	0.492536	0.706935
RFMix	Spain	0.695972	0.048347
RFMix	UralVolga	0.97457	0.700488
RFMix	Vietnam	0.849335	0.0510535

## Sheet: Single Origin Confusion ARCHes
0.662798	0.159641	0.155881	0.0216172	0	0	0	0	0	0	0	0	0	0	0	1.05469e-05	2.06714e-05	2.88796e-05	0	0	0	0	0	0	2.72515e-06	0	0	0	0	0
0	0	0	2.28261e-05	0.0022766	0.943234	0.0250448	0.00903578	0.0134184	0.00248322	0.000413408	0.000996734	0.00119455	0	0.00106223	3.90344e-05	0.000104575	0	0.000241444	6.59544e-05	0.000261116	3.98863e-05	0	3.16572e-05	1.91533e-05	0	0	1.50547e-05	0	0
0	0	0	0	0	0.211887	0.00293623	0.00126918	0.282377	0.469841	0.000240639	0	0.000731116	0	0	0	0	8.23052e-05	0.000480215	0	0.0292651	8.58152e-05	9.704e-05	0.000153906	0.000502373	0	0	0	0	5.1586e-05
6.68359e-06	0	0	0	8.23744e-05	8.13769e-05	9.72044e-05	0.000680199	0.000340681	0.000846876	0.0973988	0.623661	0.0251439	0.219617	0.00669742	0.00573402	0.00147219	0.000246291	0.0177271	8.77391e-05	3.82076e-05	0	2.03875e-05	0	7.07935e-06	0	0	1.29242e-05	0	0
0	0	2.22188e-05	0	5.39113e-05	6.30556e-05	0.0214373	0.0489302	0.000351241	0	0	0	0.894345	0.00526192	0.0294991	0	0	0	0	0	1.17836e-05	0	0	2.44015e-05	0	0	0	0	0	0
0	0	0	0.000109456	0.00919532	7.88872e-05	0.00681421	0.00390713	0.000638779	0.00239483	0.00281083	0.0076288	0.506482	0.352616	0.0757652	0.0298087	0.00109438	0	0.000609014	0	4.62586e-05	0	0	0	0	0	0	0	0	0
0.000305192	0.000349969	0.000112791	0.000715136	0.00166932	1.26407e-05	0.000332728	0.00060371	0.000545129	0.00047463	0.00411887	0.0330843	0.0530405	0.378187	0.00120604	0.372305	0.150658	0.000851127	0.000879613	6.84495e-05	1.21895e-05	0.000294764	4.77773e-05	0	0	0	0	0	0.000105375	1.96541e-05
0.0052272	0.0014503	0.000746112	0.0078111	8.89495e-06	2.80272e-05	0	4.89168e-05	0.000242788	0.000146286	0.00106711	0.00921771	0	0	0	0.000172368	0.00021227	0.585933	0.261037	0.126107	0.00038982	9.85919e-05	0	3.32565e-05	2.19318e-05	0	0	0	0	0
9.60629e-06	0	0	1.55992e-05	2.73674e-05	0.00211384	0.000439229	0.000425685	0.00464364	0.00619061	0.000494718	2.04102e-05	0.000562902	4.78527e-05	0.00011333	0	2.63099e-05	6.84649e-05	0.00209115	0.0327408	0.399402	0.0721042	0.0384751	0.00435666	0.435509	0	0	9.45001e-05	0	2.72274e-05
0.000111957	0.0147863	0	0	0	4.68452e-05	5.1189e-05	0	4.59717e-05	0	0	0	0.000191953	0	0	0	0	0.000149659	0.000338331	0.0262029	0.00542042	0.949349	0	0	0.00314534	3.26117e-05	0	0.000127053	0	0
0	0	0	0	2.94336e-06	8.05991e-06	0	1.5902e-05	0	1.30707e-05	4.00058e-06	0	8.04966e-06	0	0	0	0	0	0	1.71786e-05	1.50098e-05	8.78932e-06	0.799093	0.000204994	0.194949	1.60143e-05	0	0.00564318	0	0
0	6.34605e-05	0	9.01463e-06	1.86434e-05	0	0	3.68939e-05	0	0	0	0.000109707	2.97732e-05	0	0	0	4.33473e-05	0	1.44346e-05	6.9884e-06	0	0	0.000269232	0.979718	0.0125503	0	0	0	0.00537743	0.00175299
0	9.28868e-06	0	0	0	0	0	0	0	0	0	0	5.16266e-05	0.00035816	0	8.46727e-05	0.00015874	0	0	2.84454e-05	0	0.000103955	0.494803	0	4.87268e-05	2.10335e-05	0	0.504333	0	0
0.00139716	0.0070078	0.0015434	0.00328389	0.0022003	0	0.000625832	0.000281958	0.000120868	4.68688e-05	0.000873166	0.0122922	0.00619241	0.0164871	0.000783003	0.015326	0.0156453	0.00338568	0.0015762	0.000691694	0	0	0	0	0	0.000148705	0	0	0.694052	0.216038
0.00482503	0.00803247	0.00344207	0.00397496	0.00268991	0.000127496	0.000654524	0.000801204	0.000491795	0.000492724	0.00275578	0.0223861	0.00964877	0.0384354	0.00070452	0.0558269	0.0267422	0.00266909	0.00239717	0.00131687	1.08453e-05	0.000190684	0.00714948	0	0.000305292	1.72065e-05	1.71447e-05	0.000146436	0.118859	0.684889

## Sheet: Single Origin Confusion RFMix
0.211641	0.620712	0.0862798	0.0773821	0.000287071	0.000147784	7.16638e-05	9.14953e-05	0.000148746	3.58396e-05	0.000142985	0.000188152	0.000135264	6.33542e-05	2.49694e-05	0.000236412	0.000306176	0.000351347	0.000221917	0.000138577	0.00013329	0.000193198	8.49605e-05	0.000122376	0.000102156	0.000119753	0.000220188	0.000122454	0.000142655	0.000152796
0.000122124	7.57678e-05	5.04835e-05	7.33282e-05	0.00327822	0.663781	0.0505707	0.032705	0.0335485	0.061073	0.00355025	0.0063933	0.0542885	0.0150692	0.0452855	0.00368872	0.00410129	0.00155819	0.00158154	0.00264411	0.00765006	0.00147571	0.000722412	0.0016298	0.00157702	0.00037111	0.000381583	0.000460331	0.00122691	0.00106613
0.000171417	5.49911e-05	4.94124e-05	0.000116979	0.00371615	0.122159	0.0314084	0.0231663	0.0762506	0.513418	0.00715814	0.0137026	0.0518226	0.0199753	0.0515921	0.00462738	0.004986	0.00363675	0.00342911	0.0106044	0.026923	0.00542399	0.00405608	0.00605128	0.00634745	0.00131581	0.000661776	0.00149371	0.00322643	0.0024552
0.00080778	0.000636939	0.000372002	0.000698358	0.00764911	0.00674917	0.0137178	0.0137506	0.0090715	0.0430439	0.0208696	0.327798	0.141262	0.175744	0.118262	0.0167505	0.0255741	0.0173205	0.00974233	0.0383281	0.00102992	0.00552317	0.000518315	0.000558321	0.000554939	0.000473022	0.000543643	0.00053329	0.0010824	0.00103463
0.000293204	0.000217786	0.000105296	0.000198981	0.00278814	0.00911526	0.0288096	0.0341015	0.00983902	0.0176767	0.00426934	0.012766	0.581441	0.104711	0.160326	0.00869199	0.0095177	0.00272492	0.00256562	0.0040072	0.000698883	0.0014166	0.00026633	0.000364029	0.000353243	0.000274233	0.000401178	0.000307101	0.000859082	0.000893474
0.000542626	0.00044797	0.000271866	0.000575729	0.0118448	0.00929217	0.0216712	0.0210273	0.0108924	0.0290676	0.00722396	0.0435266	0.360394	0.237667	0.178192	0.0198487	0.0221076	0.00546228	0.00397286	0.00883291	0.000673496	0.00219838	0.000376022	0.000464663	0.000376996	0.000354355	0.000477347	0.000386565	0.000933727	0.000897163
0.00237145	0.00231756	0.00130704	0.00264097	0.0089087	0.00662255	0.0146812	0.0142551	0.00900663	0.0276743	0.0107879	0.0932633	0.208542	0.324948	0.0802652	0.0713483	0.0826085	0.0108879	0.00501714	0.0131649	0.0008036	0.00349314	0.000405426	0.000519898	0.000419009	0.000447221	0.000525954	0.000468406	0.00118021	0.00111833
0.00852778	0.0119976	0.00399665	0.00726145	0.0128287	0.00393003	0.0048321	0.00496678	0.00492974	0.013847	0.0212234	0.463249	0.0192017	0.01788	0.0139004	0.0101141	0.0181975	0.0970031	0.0160291	0.219397	0.00184902	0.0172757	0.000878119	0.00109981	0.000927918	0.000874262	0.000735162	0.000893194	0.00113677	0.00101684
0.000219273	0.000139172	7.41804e-05	0.000135926	0.00339832	0.00949982	0.00655017	0.0060602	0.00794295	0.0184352	0.00517569	0.0125107	0.0169045	0.00756146	0.00925205	0.00343851	0.00377825	0.00496626	0.00429567	0.0392624	0.28037	0.0529809	0.194407	0.119681	0.158973	0.012525	0.00222292	0.00829919	0.00630382	0.00463593
0.00185371	0.0114279	0.000850627	0.00120083	0.00400267	0.00636526	0.00804814	0.0082692	0.00699753	0.0167173	0.00687043	0.0223098	0.028094	0.0130405	0.0159635	0.00498805	0.0052172	0.00799428	0.00631988	0.112343	0.0058706	0.683779	0.00459581	0.00420592	0.00390743	0.00208577	0.00110823	0.0018906	0.00196447	0.00171911
8.83201e-05	3.6001e-05	4.26481e-05	4.18654e-05	0.000376366	0.000590775	0.000391814	0.000385479	0.000507892	0.000410102	0.000335616	0.000400642	0.000699016	0.000252424	0.000264838	0.000313616	0.000268585	0.000385279	0.000450941	0.00095837	0.0082893	0.00164515	0.78225	0.0544689	0.104961	0.0242883	0.00187643	0.0123111	0.00141448	0.00129471
5.99194e-05	7.89294e-05	2.12425e-05	3.39404e-05	0.000143431	0.000241645	0.000121452	0.000108163	0.000173648	0.000112833	0.000136452	7.29269e-05	0.000205876	9.76077e-05	7.71615e-05	0.000147759	9.68607e-05	0.000112788	0.000164576	0.000126897	0.00319442	0.000407877	0.0343505	0.866161	0.0769956	0.00411371	0.000953333	0.00291685	0.00683019	0.00174234
0.000181399	8.10087e-05	7.37799e-05	8.14776e-05	0.000561406	0.000727424	0.000483224	0.000573871	0.000677804	0.000453098	0.000585393	0.000698387	0.00108635	0.000401032	0.000399197	0.000468574	0.000457329	0.000622485	0.00080447	0.00191138	0.00413865	0.00908359	0.756932	0.0237301	0.0299166	0.0818918	0.00304988	0.0773755	0.00132593	0.00122719
0.00340724	0.00715704	0.00191311	0.00285657	0.00406295	0.00293757	0.00405871	0.0036405	0.00310817	0.00616593	0.0032657	0.0116502	0.0159343	0.0141079	0.00581027	0.00873989	0.00923342	0.0033636	0.00234802	0.00528366	0.00348475	0.00302396	0.00312534	0.0037652	0.00354913	0.00182549	0.00103102	0.00164075	0.748178	0.111332
0.00559387	0.0100244	0.00307378	0.00444933	0.00663189	0.00434339	0.00709107	0.00736927	0.00471486	0.0100589	0.00616324	0.0243746	0.0346618	0.0292339	0.0136336	0.0186125	0.0208541	0.00633369	0.0031888	0.00926677	0.00356735	0.00415486	0.00751873	0.0039262	0.00394218	0.00265304	0.00100908	0.00208977	0.353243	0.388222

## Sheet: Paired Region Concord. Averages
#method	admixture.founders	region.pair	local.concordance	global.concordance
ARCHes	2	China,Japan	0.587502	0.594056
ARCHes	2	China,Vietnam	0.682209	0.683346
ARCHes	2	Japan,Vietnam	0.578181	0.581384
ARCHes	2	AsiaS,Vietnam	0.780026	0.780026
ARCHes	2	AsiaNE,China	0.437524	0.438815
ARCHes	2	Slavic,UralVolga	0.620473	0.639862
ARCHes	2	GBR,Italy	0.500322	0.524431
ARCHes	2	France,Italy	0.609485	0.646822
ARCHes	2	Italy,Spain	0.487719	0.492849
ARCHes	2	Italy,UralVolga	0.615408	0.624235
ARCHes	2	France,GBR	0.59515	0.604206
ARCHes	2	GBR,Spain	0.542264	0.56627
ARCHes	2	GBR,UralVolga	0.708416	0.730234
ARCHes	2	France,Spain	0.602171	0.621625
ARCHes	2	France,UralVolga	0.532369	0.544738
ARCHes	2	Spain,UralVolga	0.530191	0.541094
ARCHes	4	China,Japan	0.662341	0.705622
ARCHes	4	China,Vietnam	0.682021	0.717351
ARCHes	4	Japan,Vietnam	0.62086	0.644722
ARCHes	4	AsiaS,Vietnam	0.730293	0.736838
ARCHes	4	AsiaNE,China	0.466678	0.499422
ARCHes	4	Slavic,UralVolga	0.632994	0.665609
ARCHes	4	GBR,Italy	0.582588	0.640101
ARCHes	4	France,Italy	0.528906	0.581276
ARCHes	4	Italy,Spain	0.46256	0.502585
ARCHes	4	Italy,UralVolga	0.678027	0.697418
ARCHes	4	France,GBR	0.588182	0.620341
ARCHes	4	GBR,Spain	0.574386	0.640326
ARCHes	4	GBR,UralVolga	0.778006	0.813057
ARCHes	4	France,Spain	0.467764	0.503482
ARCHes	4	France,UralVolga	0.596102	0.621081
ARCHes	4	Spain,UralVolga	0.568542	0.586535
ARCHes	8	China,Japan	0.746841	0.771784
ARCHes	8	China,Vietnam	0.676656	0.699423
ARCHes	8	Japan,Vietnam	0.674145	0.689487
ARCHes	8	AsiaS,Vietnam	0.715719	0.721395
ARCHes	8	AsiaNE,China	0.507874	0.537556
ARCHes	8	Slavic,UralVolga	0.654975	0.679983
ARCHes	8	GBR,Italy	0.665083	0.713074
ARCHes	8	France,Italy	0.49531	0.529485
ARCHes	8	Italy,Spain	0.479015	0.513909
ARCHes	8	Italy,UralVolga	0.728492	0.745554
ARCHes	8	France,GBR	0.589152	0.621481
ARCHes	8	GBR,Spain	0.609793	0.659196
ARCHes	8	GBR,UralVolga	0.834535	0.859865
ARCHes	8	France,Spain	0.4043	0.426045
ARCHes	8	France,UralVolga	0.620152	0.638338
ARCHes	8	Spain,UralVolga	0.607475	0.6218
ARCHes	16	China,Japan	0.81694	0.828997
ARCHes	16	China,Vietnam	0.668859	0.682661
ARCHes	16	Japan,Vietnam	0.711624	0.71748
ARCHes	16	AsiaS,Vietnam	0.717433	0.722057
ARCHes	16	AsiaNE,China	0.551849	0.572432
ARCHes	16	Slavic,UralVolga	0.672258	0.690953
ARCHes	16	GBR,Italy	0.700172	0.731921
ARCHes	16	France,Italy	0.487242	0.507317
ARCHes	16	Italy,Spain	0.487299	0.508418
ARCHes	16	Italy,UralVolga	0.754755	0.765905
ARCHes	16	France,GBR	0.605199	0.631121
ARCHes	16	GBR,Spain	0.637573	0.672393
ARCHes	16	GBR,UralVolga	0.870697	0.88691
ARCHes	16	France,Spain	0.373053	0.385171
ARCHes	16	France,UralVolga	0.64483	0.657822
ARCHes	16	Spain,UralVolga	0.624641	0.635121
ARCHes	32	China,Japan	0.84944	0.855844
ARCHes	32	China,Vietnam	0.667797	0.674906
ARCHes	32	Japan,Vietnam	0.734659	0.739184
ARCHes	32	AsiaS,Vietnam	0.711922	0.715081
ARCHes	32	AsiaNE,China	0.57337	0.585181
ARCHes	32	Slavic,UralVolga	0.685681	0.695639
ARCHes	32	GBR,Italy	0.710611	0.729237
ARCHes	32	France,Italy	0.483473	0.49484
ARCHes	32	Italy,Spain	0.499647	0.511362
ARCHes	32	Italy,UralVolga	0.764283	0.771749
ARCHes	32	France,GBR	0.620687	0.634427
ARCHes	32	GBR,Spain	0.650798	0.669679
ARCHes	32	GBR,UralVolga	0.889358	0.898398
ARCHes	32	France,Spain	0.363887	0.370686
ARCHes	32	France,UralVolga	0.660775	0.669289
ARCHes	32	Spain,UralVolga	0.631007	0.637366
RFMix	2	China,Japan	0.597142	0.712451
RFMix	2	China,Vietnam	0.507618	0.522161
RFMix	2	Japan,Vietnam	0.331383	0.375564
RFMix	2	AsiaS,Vietnam	0.310569	0.367061
RFMix	2	AsiaNE,China	0.460677	0.542058
RFMix	2	Slavic,UralVolga	0.58107	0.709797
RFMix	2	GBR,Italy	0.458667	0.539163
RFMix	2	France,Italy	0.365606	0.423679
RFMix	2	Italy,Spain	0.212095	0.247104
RFMix	2	Italy,UralVolga	0.443653	0.507083
RFMix	2	France,GBR	0.532973	0.641502
RFMix	2	GBR,Spain	0.355158	0.432992
RFMix	2	GBR,UralVolga	0.562518	0.658359
RFMix	2	France,Spain	0.295379	0.363811
RFMix	2	France,UralVolga	0.392992	0.452388
RFMix	2	Spain,UralVolga	0.287415	0.333715
RFMix	4	China,Japan	0.744597	0.847997
RFMix	4	China,Vietnam	0.486618	0.526844
RFMix	4	Japan,Vietnam	0.401461	0.44448
RFMix	4	AsiaS,Vietnam	0.352705	0.396843
RFMix	4	AsiaNE,China	0.524582	0.604623
RFMix	4	Slavic,UralVolga	0.61276	0.743678
RFMix	4	GBR,Italy	0.489446	0.583896
RFMix	4	France,Italy	0.336418	0.423026
RFMix	4	Italy,Spain	0.218277	0.257533
RFMix	4	Italy,UralVolga	0.499956	0.547982
RFMix	4	France,GBR	0.506994	0.61926
RFMix	4	GBR,Spain	0.353675	0.452242
RFMix	4	GBR,UralVolga	0.631474	0.715131
RFMix	4	France,Spain	0.228193	0.285556
RFMix	4	France,UralVolga	0.439226	0.484123
RFMix	4	Spain,UralVolga	0.325874	0.359132
RFMix	8	China,Japan	0.810145	0.894676
RFMix	8	China,Vietnam	0.468833	0.506584
RFMix	8	Japan,Vietnam	0.441783	0.481314
RFMix	8	AsiaS,Vietnam	0.374745	0.405385
RFMix	8	AsiaNE,China	0.548615	0.611855
RFMix	8	Slavic,UralVolga	0.637351	0.736263
RFMix	8	GBR,Italy	0.507631	0.56965
RFMix	8	France,Italy	0.327478	0.391005
RFMix	8	Italy,Spain	0.22524	0.263631
RFMix	8	Italy,UralVolga	0.526172	0.553529
RFMix	8	France,GBR	0.480167	0.566006
RFMix	8	GBR,Spain	0.359386	0.415708
RFMix	8	GBR,UralVolga	0.667041	0.719167
RFMix	8	France,Spain	0.185899	0.216748
RFMix	8	France,UralVolga	0.467218	0.497472
RFMix	8	Spain,UralVolga	0.340278	0.35898
RFMix	16	China,Japan	0.851914	0.902706
RFMix	16	China,Vietnam	0.460804	0.489304
RFMix	16	Japan,Vietnam	0.46484	0.49134
RFMix	16	AsiaS,Vietnam	0.392821	0.407541
RFMix	16	AsiaNE,China	0.566232	0.60481
RFMix	16	Slavic,UralVolga	0.651633	0.705409
RFMix	16	GBR,Italy	0.520182	0.554221
RFMix	16	France,Italy	0.320746	0.355726
RFMix	16	Italy,Spain	0.231539	0.26172
RFMix	16	Italy,UralVolga	0.541369	0.555575
RFMix	16	France,GBR	0.476868	0.521806
RFMix	16	GBR,Spain	0.362665	0.392743
RFMix	16	GBR,UralVolga	0.681711	0.714967
RFMix	16	France,Spain	0.170363	0.187867
RFMix	16	France,UralVolga	0.480681	0.497542
RFMix	16	Spain,UralVolga	0.348482	0.359483
RFMix	32	China,Japan	0.723918	0.755723
RFMix	32	China,Vietnam	0.229892	0.241659
RFMix	32	Japan,Vietnam	0.23951	0.262249
RFMix	32	AsiaS,Vietnam	0.039858	0.0482594
RFMix	32	AsiaNE,China	0.0567583	0.0652928
RFMix	32	Slavic,UralVolga	0.211548	0.220735
RFMix	32	GBR,Italy	0.27915	0.299346
RFMix	32	France,Italy	0.249953	0.269315
RFMix	32	Italy,Spain	0.103935	0.117396
RFMix	32	Italy,UralVolga	0.190755	0.204289
RFMix	32	France,GBR	0.319644	0.335687
RFMix	32	GBR,Spain	0.1928	0.200159
RFMix	32	GBR,UralVolga	0.33258	0.340597
RFMix	32	France,Spain	0.0749656	0.0842114
RFMix	32	France,UralVolga	0.266709	0.284852
RFMix	32	Spain,UralVolga	0.171523	0.181707

## Sheet: Paired Region Concord. Scores
#method	individual	admixture	population.pair	global.concordance	local.concordance	simuation.description
ARCHes	0	2	China,Japan	0.868014	0.81663	China:50.0%,Japan:50.0%
ARCHes	0	4	China,Japan	0.885986	0.833867	Japan:82.0%,China:18.0%
ARCHes	0	8	China,Japan	0.915687	0.866436	Japan:91.6%,China:8.4%
ARCHes	0	16	China,Japan	0.955876	0.932151	Japan:95.9%,China:4.1%
ARCHes	1	2	China,Japan	0.883517	0.883517	China:50.0%,Japan:50.0%
ARCHes	1	4	China,Japan	0.846341	0.794966	China:74.5%,Japan:25.5%
ARCHes	1	8	China,Japan	0.883348	0.812327	China:83.6%,Japan:16.4%
ARCHes	1	16	China,Japan	0.9198	0.903445	China:92.0%,Japan:8.0%
ARCHes	2	2	China,Vietnam	0.569844	0.569844	China:50.0%,Vietnam:50.0%
ARCHes	2	4	China,Vietnam	0.638452	0.638452	Vietnam:79.5%,China:20.5%
ARCHes	2	8	China,Vietnam	0.607866	0.607866	Vietnam:90.4%,China:9.6%
ARCHes	2	16	China,Vietnam	0.583071	0.576461	Vietnam:94.5%,China:5.5%
ARCHes	3	2	China,Vietnam	0.898231	0.898231	China:50.0%,Vietnam:50.0%
ARCHes	3	4	China,Vietnam	0.971074	0.798727	China:78.2%,Vietnam:21.8%
ARCHes	3	8	China,Vietnam	0.978536	0.829759	China:84.7%,Vietnam:15.3%
ARCHes	3	16	China,Vietnam	0.987469	0.867314	China:93.1%,Vietnam:6.9%
ARCHes	4	2	Japan,Vietnam	0.563099	0.563099	Japan:50.0%,Vietnam:50.0%
ARCHes	4	4	Japan,Vietnam	0.762538	0.733378	Japan:76.3%,Vietnam:23.7%
ARCHes	4	8	Japan,Vietnam	0.865031	0.806413	Japan:86.5%,Vietnam:13.5%
ARCHes	4	16	Japan,Vietnam	0.93979	0.93979	Japan:94.0%,Vietnam:6.0%
ARCHes	5	2	Japan,Vietnam	0.658837	0.658837	Japan:50.0%,Vietnam:50.0%
ARCHes	5	4	Japan,Vietnam	0.501006	0.493102	Vietnam:77.0%,Japan:23.0%
ARCHes	5	8	Japan,Vietnam	0.45352	0.452212	Vietnam:87.2%,Japan:12.8%
ARCHes	5	16	Japan,Vietnam	0.428453	0.428453	Vietnam:93.8%,Japan:6.2%
ARCHes	6	2	AsiaS,Vietnam	0.753023	0.753023	AsiaS:50.0%,Vietnam:50.0%
ARCHes	6	4	AsiaS,Vietnam	0.646107	0.644258	Vietnam:76.8%,AsiaS:23.2%
ARCHes	6	8	AsiaS,Vietnam	0.500098	0.498511	Vietnam:91.7%,AsiaS:8.3%
ARCHes	6	16	AsiaS,Vietnam	0.477463	0.476409	Vietnam:96.3%,AsiaS:3.7%
ARCHes	7	2	AsiaS,Vietnam	0.821515	0.821515	AsiaS:50.0%,Vietnam:50.0%
ARCHes	7	4	AsiaS,Vietnam	0.878723	0.868174	AsiaS:74.7%,Vietnam:25.3%
ARCHes	7	8	AsiaS,Vietnam	0.943837	0.936033	AsiaS:84.4%,Vietnam:15.6%
ARCHes	7	16	AsiaS,Vietnam	0.946799	0.932955	AsiaS:92.2%,Vietnam:7.8%
ARCHes	8	2	AsiaNE,China	0.389249	0.389249	AsiaNE:50.0%,China:50.0%
ARCHes	8	4	AsiaNE,China	0.168264	0.153964	AsiaNE:77.1%,China:22.9%
ARCHes	8	8	AsiaNE,China	0.135314	0.132601	AsiaNE:90.7%,China:9.3%
ARCHes	8	16	AsiaNE,China	0.159204	0.159204	AsiaNE:93.1%,China:6.9%
ARCHes	9	2	AsiaNE,China	0.287976	0.287976	AsiaNE:50.0%,China:50.0%
ARCHes	9	4	AsiaNE,China	0.434569	0.434089	China:74.5%,AsiaNE:25.5%
ARCHes	9	8	AsiaNE,China	0.48868	0.482662	China:89.1%,AsiaNE:10.9%
ARCHes	9	16	AsiaNE,China	0.48406	0.48406	China:93.9%,AsiaNE:6.1%
ARCHes	10	2	Slavic,UralVolga	0.571487	0.565301	Slavic:50.0%,UralVolga:50.0%
ARCHes	10	4	Slavic,UralVolga	0.749426	0.737803	UralVolga:69.1%,Slavic:30.9%
ARCHes	10	8	Slavic,UralVolga	0.862553	0.839597	UralVolga:81.7%,Slavic:18.3%
ARCHes	10	16	Slavic,UralVolga	0.901796	0.877459	UralVolga:89.6%,Slavic:10.4%
ARCHes	11	2	Slavic,UralVolga	0.553945	0.553945	Slavic:50.0%,UralVolga:50.0%
ARCHes	11	4	Slavic,UralVolga	0.430371	0.42605	Slavic:79.9%,UralVolga:20.1%
ARCHes	11	8	Slavic,UralVolga	0.387042	0.385216	Slavic:88.1%,UralVolga:11.9%
ARCHes	11	16	Slavic,UralVolga	0.423451	0.423451	Slavic:97.0%,UralVolga:3.0%
ARCHes	12	2	GBR,Italy	0.517996	0.452675	GBR:50.0%,Italy:50.0%
ARCHes	12	4	GBR,Italy	0.654701	0.603915	GBR:74.1%,Italy:25.9%
ARCHes	12	8	GBR,Italy	0.732782	0.684921	GBR:85.3%,Italy:14.7%
ARCHes	12	16	GBR,Italy	0.854419	0.821089	GBR:94.6%,Italy:5.4%
ARCHes	13	2	GBR,Italy	0.5	0.398104	GBR:50.0%,Italy:50.0%
ARCHes	13	4	GBR,Italy	0.613126	0.526155	Italy:74.7%,GBR:25.3%
ARCHes	13	8	GBR,Italy	0.587467	0.548794	Italy:89.2%,GBR:10.8%
ARCHes	13	16	GBR,Italy	0.579629	0.559526	Italy:96.2%,GBR:3.8%
ARCHes	14	2	France,Italy	0.553987	0.515652	France:50.0%,Italy:50.0%
ARCHes	14	4	France,Italy	0.399245	0.390568	France:71.8%,Italy:28.2%
ARCHes	14	8	France,Italy	0.346617	0.346617	France:87.8%,Italy:12.2%
ARCHes	14	16	France,Italy	0.295059	0.295059	France:92.3%,Italy:7.7%
ARCHes	15	2	France,Italy	0.689671	0.659049	France:50.0%,Italy:50.0%
ARCHes	15	4	France,Italy	0.595709	0.571998	Italy:77.9%,France:22.1%
ARCHes	15	8	France,Italy	0.490606	0.462916	Italy:89.1%,France:10.9%
ARCHes	15	16	France,Italy	0.437975	0.419166	Italy:95.8%,France:4.2%
ARCHes	16	2	Italy,Spain	0.490705	0.490705	Italy:50.0%,Spain:50.0%
ARCHes	16	4	Italy,Spain	0.371037	0.289546	Spain:77.7%,Italy:22.3%
ARCHes	16	8	Italy,Spain	0.266477	0.218032	Spain:92.3%,Italy:7.7%
ARCHes	16	16	Italy,Spain	0.252213	0.218155	Spain:95.7%,Italy:4.3%
ARCHes	17	2	Italy,Spain	0.434551	0.434551	Italy:50.0%,Spain:50.0%
ARCHes	17	4	Italy,Spain	0.475743	0.396313	Italy:70.3%,Spain:29.7%
ARCHes	17	8	Italy,Spain	0.557289	0.522056	Italy:87.8%,Spain:12.2%
ARCHes	17	16	Italy,Spain	0.559131	0.551078	Italy:91.8%,Spain:8.2%
ARCHes	18	2	Italy,UralVolga	0.706751	0.700534	Italy:50.0%,UralVolga:50.0%
ARCHes	18	4	Italy,UralVolga	0.787847	0.771485	UralVolga:77.2%,Italy:22.8%
ARCHes	18	8	Italy,UralVolga	0.916989	0.911441	UralVolga:90.2%,Italy:9.8%
ARCHes	18	16	Italy,UralVolga	0.952898	0.949421	UralVolga:95.3%,Italy:4.7%
ARCHes	19	2	Italy,UralVolga	0.680942	0.675417	Italy:50.0%,UralVolga:50.0%
ARCHes	19	4	Italy,UralVolga	0.617176	0.588241	Italy:80.1%,UralVolga:19.9%
ARCHes	19	8	Italy,UralVolga	0.719557	0.694651	Italy:91.1%,UralVolga:8.9%
ARCHes	19	16	Italy,UralVolga	0.71591	0.698741	Italy:93.4%,UralVolga:6.6%
ARCHes	20	2	France,GBR	0.565759	0.467189	France:50.0%,GBR:50.0%
ARCHes	20	4	France,GBR	0.385497	0.382247	France:71.5%,GBR:28.5%
ARCHes	20	8	France,GBR	0.471949	0.466361	France:84.6%,GBR:15.4%
ARCHes	20	16	France,GBR	0.424794	0.424794	France:93.7%,GBR:6.3%
ARCHes	21	2	France,GBR	0.5	0.5	France:50.0%,GBR:50.0%
ARCHes	21	4	France,GBR	0.802627	0.770702	GBR:80.3%,France:19.7%
ARCHes	21	8	France,GBR	0.902974	0.888918	GBR:90.3%,France:9.7%
ARCHes	21	16	France,GBR	0.949597	0.935541	GBR:95.0%,France:5.0%
ARCHes	22	2	GBR,Spain	0.493186	0.454237	GBR:50.0%,Spain:50.0%
ARCHes	22	4	GBR,Spain	0.293453	0.271635	Spain:76.3%,GBR:23.7%
ARCHes	22	8	GBR,Spain	0.328002	0.287431	Spain:85.4%,GBR:14.6%
ARCHes	22	16	GBR,Spain	0.29286	0.264609	Spain:90.1%,GBR:9.9%
ARCHes	23	2	GBR,Spain	0.58074	0.58074	GBR:50.0%,Spain:50.0%
ARCHes	23	4	GBR,Spain	0.780654	0.730603	GBR:71.2%,Spain:28.8%
ARCHes	23	8	GBR,Spain	0.858191	0.763902	GBR:86.0%,Spain:14.0%
ARCHes	23	16	GBR,Spain	0.870386	0.810889	GBR:92.4%,Spain:7.6%
ARCHes	24	2	GBR,UralVolga	0.704622	0.691757	GBR:50.0%,UralVolga:50.0%
ARCHes	24	4	GBR,UralVolga	0.82338	0.763112	UralVolga:74.1%,GBR:25.9%
ARCHes	24	8	GBR,UralVolga	0.843119	0.807607	UralVolga:86.8%,GBR:13.2%
ARCHes	24	16	GBR,UralVolga	0.865732	0.841109	UralVolga:93.1%,GBR:6.9%
ARCHes	25	2	GBR,UralVolga	0.760674	0.747042	GBR:50.0%,UralVolga:50.0%
ARCHes	25	4	GBR,UralVolga	0.775956	0.729341	GBR:77.1%,UralVolga:22.9%
ARCHes	25	8	GBR,UralVolga	0.804477	0.782809	GBR:90.1%,UralVolga:9.9%
ARCHes	25	16	GBR,UralVolga	0.846015	0.83883	GBR:94.7%,UralVolga:5.3%
ARCHes	26	2	France,Spain	0.672812	0.574862	France:50.0%,Spain:50.0%
ARCHes	26	4	France,Spain	0.54519	0.536063	Spain:71.2%,France:28.8%
ARCHes	26	8	France,Spain	0.467432	0.449208	Spain:88.2%,France:11.8%
ARCHes	26	16	France,Spain	0.40118	0.385104	Spain:94.1%,France:5.9%
ARCHes	27	2	France,Spain	0.484403	0.484403	France:50.0%,Spain:50.0%
ARCHes	27	4	France,Spain	0.161811	0.161811	France:82.8%,Spain:17.2%
ARCHes	27	8	France,Spain	0.0235123	0.0235123	France:91.2%,Spain:8.8%
ARCHes	27	16	France,Spain	0	0	France:95.7%,Spain:4.3%
ARCHes	28	2	France,UralVolga	0.543208	0.517974	France:50.0%,UralVolga:50.0%
ARCHes	28	4	France,UralVolga	0.781602	0.717316	UralVolga:78.2%,France:21.8%
ARCHes	28	8	France,UralVolga	0.875738	0.825818	UralVolga:89.9%,France:10.1%
ARCHes	28	16	France,UralVolga	0.916817	0.89253	UralVolga:95.3%,France:4.7%
ARCHes	29	2	France,UralVolga	0.495691	0.495691	France:50.0%,UralVolga:50.0%
ARCHes	29	4	France,UralVolga	0.545346	0.532573	France:69.1%,UralVolga:30.9%
ARCHes	29	8	France,UralVolga	0.476192	0.462977	France:82.4%,UralVolga:17.6%
ARCHes	29	16	France,UralVolga	0.506129	0.495367	France:90.5%,UralVolga:9.5%
ARCHes	30	2	Spain,UralVolga	0.700321	0.68056	Spain:50.0%,UralVolga:50.0%
ARCHes	30	4	Spain,UralVolga	0.771504	0.748001	UralVolga:69.5%,Spain:30.5%
ARCHes	30	8	Spain,UralVolga	0.811689	0.771264	UralVolga:81.2%,Spain:18.8%
ARCHes	30	16	Spain,UralVolga	0.940554	0.908872	UralVolga:94.1%,Spain:5.9%
ARCHes	31	2	Spain,UralVolga	0.516348	0.516348	Spain:50.0%,UralVolga:50.0%
ARCHes	31	4	Spain,UralVolga	0.419821	0.411991	Spain:69.4%,UralVolga:30.6%
ARCHes	31	8	Spain,UralVolga	0.34165	0.329221	Spain:84.0%,UralVolga:16.0%
ARCHes	31	16	Spain,UralVolga	0.258105	0.245174	Spain:93.7%,UralVolga:6.3%
ARCHes	32	2	China,Japan	0.647698	0.647698	China:50.0%,Japan:50.0%
ARCHes	32	4	China,Japan	0.712886	0.687933	Japan:71.3%,China:28.7%
ARCHes	32	8	China,Japan	0.842009	0.8152	Japan:84.2%,China:15.8%
ARCHes	32	16	China,Japan	0.916142	0.907767	Japan:91.6%,China:8.4%
ARCHes	33	2	China,Japan	0.726631	0.726631	China:50.0%,Japan:50.0%
ARCHes	33	4	China,Japan	0.811125	0.760378	China:73.6%,Japan:26.4%
ARCHes	33	8	China,Japan	0.900527	0.858025	China:88.4%,Japan:11.6%
ARCHes	33	16	China,Japan	0.934241	0.902407	China:95.2%,Japan:4.8%
ARCHes	34	2	China,Vietnam	0.5	0.5	China:50.0%,Vietnam:50.0%
ARCHes	34	4	China,Vietnam	0.569929	0.569929	Vietnam:75.2%,China:24.8%
ARCHes	34	8	China,Vietnam	0.571648	0.571648	Vietnam:85.0%,China:15.0%
ARCHes	34	16	China,Vietnam	0.543222	0.543222	Vietnam:93.9%,China:6.1%
ARCHes	35	2	China,Vietnam	0.5	0.5	China:50.0%,Vietnam:50.0%
ARCHes	35	4	China,Vietnam	0.583069	0.501552	China:74.6%,Vietnam:25.4%
ARCHes	35	8	China,Vietnam	0.5	0.5	China:88.6%,Vietnam:11.4%
ARCHes	35	16	China,Vietnam	0.452874	0.452874	China:95.4%,Vietnam:4.6%
ARCHes	36	2	Japan,Vietnam	0.626937	0.626937	Japan:50.0%,Vietnam:50.0%
ARCHes	36	4	Japan,Vietnam	0.817059	0.801364	Japan:73.5%,Vietnam:26.5%
ARCHes	36	8	Japan,Vietnam	0.896262	0.896262	Japan:88.1%,Vietnam:11.9%
ARCHes	36	16	Japan,Vietnam	0.94736	0.94736	Japan:94.7%,Vietnam:5.3%
ARCHes	37	2	Japan,Vietnam	0.670309	0.670309	Japan:50.0%,Vietnam:50.0%
ARCHes	37	4	Japan,Vietnam	0.65881	0.638301	Vietnam:70.4%,Japan:29.6%
ARCHes	37	8	Japan,Vietnam	0.606002	0.584348	Vietnam:79.5%,Japan:20.5%
ARCHes	37	16	Japan,Vietnam	0.574504	0.568398	Vietnam:85.4%,Japan:14.6%
ARCHes	38	2	AsiaS,Vietnam	0.856634	0.856634	AsiaS:50.0%,Vietnam:50.0%
ARCHes	38	4	AsiaS,Vietnam	0.740165	0.734887	Vietnam:76.6%,AsiaS:23.4%
ARCHes	38	8	AsiaS,Vietnam	0.632633	0.627022	Vietnam:86.8%,AsiaS:13.2%
ARCHes	38	16	AsiaS,Vietnam	0.571594	0.569428	Vietnam:92.8%,AsiaS:7.2%
ARCHes	39	2	AsiaS,Vietnam	0.727268	0.727268	AsiaS:50.0%,Vietnam:50.0%
ARCHes	39	4	AsiaS,Vietnam	0.867235	0.86053	AsiaS:71.2%,Vietnam:28.8%
ARCHes	39	8	AsiaS,Vietnam	0.979285	0.974961	AsiaS:82.6%,Vietnam:17.4%
ARCHes	39	16	AsiaS,Vietnam	0.99288	0.986587	AsiaS:89.9%,Vietnam:10.1%
ARCHes	40	2	AsiaNE,China	0.436566	0.436566	AsiaNE:50.0%,China:50.0%
ARCHes	40	4	AsiaNE,China	0.161883	0.140677	AsiaNE:74.8%,China:25.2%
ARCHes	40	8	AsiaNE,China	0.0957705	0.0957705	AsiaNE:88.7%,China:11.3%
ARCHes	40	16	AsiaNE,China	0.0990324	0.0990324	AsiaNE:93.4%,China:6.6%
ARCHes	41	2	AsiaNE,China	0.517119	0.517119	AsiaNE:50.0%,China:50.0%
ARCHes	41	4	AsiaNE,China	0.752774	0.699497	China:75.3%,AsiaNE:24.7%
ARCHes	41	8	AsiaNE,China	0.890241	0.878049	China:89.0%,AsiaNE:11.0%
ARCHes	41	16	AsiaNE,China	0.915489	0.915489	China:91.5%,AsiaNE:8.5%
ARCHes	42	2	Slavic,UralVolga	0.608779	0.563156	Slavic:50.0%,UralVolga:50.0%
ARCHes	42	4	Slavic,UralVolga	0.60536	0.550698	UralVolga:75.7%,Slavic:24.3%
ARCHes	42	8	Slavic,UralVolga	0.5678	0.537017	UralVolga:83.5%,Slavic:16.5%
ARCHes	42	16	Slavic,UralVolga	0.574885	0.559743	UralVolga:90.9%,Slavic:9.1%
ARCHes	43	2	Slavic,UralVolga	0.69111	0.683474	Slavic:50.0%,UralVolga:50.0%
ARCHes	43	4	Slavic,UralVolga	0.595709	0.585795	Slavic:76.9%,UralVolga:23.1%
ARCHes	43	8	Slavic,UralVolga	0.594071	0.5893	Slavic:89.5%,UralVolga:10.5%
ARCHes	43	16	Slavic,UralVolga	0.576792	0.572448	Slavic:97.2%,UralVolga:2.8%
ARCHes	44	2	GBR,Italy	0.5	0.5	GBR:50.0%,Italy:50.0%
ARCHes	44	4	GBR,Italy	0.765749	0.658979	GBR:75.1%,Italy:24.9%
ARCHes	44	8	GBR,Italy	0.741812	0.677914	GBR:83.6%,Italy:16.4%
ARCHes	44	16	GBR,Italy	0.744883	0.704002	GBR:92.3%,Italy:7.7%
ARCHes	45	2	GBR,Italy	0.593732	0.548226	GBR:50.0%,Italy:50.0%
ARCHes	45	4	GBR,Italy	0.638213	0.586662	Italy:71.5%,GBR:28.5%
ARCHes	45	8	GBR,Italy	0.651718	0.604773	Italy:89.3%,GBR:10.7%
ARCHes	45	16	GBR,Italy	0.649298	0.617902	Italy:92.3%,GBR:7.7%
ARCHes	46	2	France,Italy	0.64075	0.537662	France:50.0%,Italy:50.0%
ARCHes	46	4	France,Italy	0.505822	0.4752	France:81.7%,Italy:18.3%
ARCHes	46	8	France,Italy	0.48189	0.460465	France:89.0%,Italy:11.0%
ARCHes	46	16	France,Italy	0.458112	0.445439	France:93.3%,Italy:6.7%
ARCHes	47	2	France,Italy	0.713271	0.713271	France:50.0%,Italy:50.0%
ARCHes	47	4	France,Italy	0.641157	0.566577	Italy:80.6%,France:19.4%
ARCHes	47	8	France,Italy	0.595526	0.535064	Italy:89.3%,France:10.7%
ARCHes	47	16	France,Italy	0.551315	0.520137	Italy:96.2%,France:3.8%
ARCHes	48	2	Italy,Spain	0.428198	0.428198	Italy:50.0%,Spain:50.0%
ARCHes	48	4	Italy,Spain	0.455542	0.449215	Spain:73.8%,Italy:26.2%
ARCHes	48	8	Italy,Spain	0.403903	0.377687	Spain:89.4%,Italy:10.6%
ARCHes	48	16	Italy,Spain	0.367748	0.321803	Spain:94.6%,Italy:5.4%
ARCHes	49	2	Italy,Spain	0.363719	0.363719	Italy:50.0%,Spain:50.0%
ARCHes	49	4	Italy,Spain	0.483137	0.461505	Italy:70.4%,Spain:29.6%
ARCHes	49	8	Italy,Spain	0.568798	0.523166	Italy:86.6%,Spain:13.4%
ARCHes	49	16	Italy,Spain	0.545719	0.522539	Italy:90.1%,Spain:9.9%
ARCHes	50	2	Italy,UralVolga	0.485683	0.472223	Italy:50.0%,UralVolga:50.0%
ARCHes	50	4	Italy,UralVolga	0.666234	0.619979	UralVolga:72.9%,Italy:27.1%
ARCHes	50	8	Italy,UralVolga	0.749485	0.716144	UralVolga:81.6%,Italy:18.4%
ARCHes	50	16	Italy,UralVolga	0.823402	0.789579	UralVolga:89.6%,Italy:10.4%
ARCHes	51	2	Italy,UralVolga	0.705747	0.641009	Italy:50.0%,UralVolga:50.0%
ARCHes	51	4	Italy,UralVolga	0.639875	0.582945	Italy:75.7%,UralVolga:24.3%
ARCHes	51	8	Italy,UralVolga	0.605565	0.563347	Italy:82.7%,UralVolga:17.3%
ARCHes	51	16	Italy,UralVolga	0.677832	0.661199	Italy:92.1%,UralVolga:7.9%
ARCHes	52	2	France,GBR	0.562549	0.562549	France:50.0%,GBR:50.0%
ARCHes	52	4	France,GBR	0.322977	0.322977	France:78.4%,GBR:21.6%
ARCHes	52	8	France,GBR	0.272753	0.272753	France:85.4%,GBR:14.6%
ARCHes	52	16	France,GBR	0.243116	0.243116	France:93.2%,GBR:6.8%
ARCHes	53	2	France,GBR	0.5	0.5	France:50.0%,GBR:50.0%
ARCHes	53	4	France,GBR	0.805595	0.774928	GBR:80.6%,France:19.4%
ARCHes	53	8	France,GBR	0.916982	0.885015	GBR:91.7%,France:8.3%
ARCHes	53	16	France,GBR	0.953495	0.925569	GBR:97.2%,France:2.8%
ARCHes	54	2	GBR,Spain	0.521245	0.5	GBR:50.0%,Spain:50.0%
ARCHes	54	4	GBR,Spain	0.484928	0.431026	Spain:69.1%,GBR:30.9%
ARCHes	54	8	GBR,Spain	0.36558	0.339206	Spain:85.5%,GBR:14.5%
ARCHes	54	16	GBR,Spain	0.382765	0.350276	Spain:90.9%,GBR:9.1%
ARCHes	55	2	GBR,Spain	0.542153	0.515396	GBR:50.0%,Spain:50.0%
ARCHes	55	4	GBR,Spain	0.756945	0.674942	GBR:75.7%,Spain:24.3%
ARCHes	55	8	GBR,Spain	0.822476	0.769929	GBR:88.2%,Spain:11.8%
ARCHes	55	16	GBR,Spain	0.945832	0.945832	GBR:94.6%,Spain:5.4%
ARCHes	56	2	GBR,UralVolga	0.710572	0.710572	GBR:50.0%,UralVolga:50.0%
ARCHes	56	4	GBR,UralVolga	0.815967	0.815235	UralVolga:81.6%,GBR:18.4%
ARCHes	56	8	GBR,UralVolga	0.86519	0.864841	UralVolga:86.5%,GBR:13.5%
ARCHes	56	16	GBR,UralVolga	0.951051	0.951051	UralVolga:95.1%,GBR:4.9%
ARCHes	57	2	GBR,UralVolga	0.698119	0.695733	GBR:50.0%,UralVolga:50.0%
ARCHes	57	4	GBR,UralVolga	0.763226	0.749507	GBR:69.5%,UralVolga:30.5%
ARCHes	57	8	GBR,UralVolga	0.863292	0.834928	GBR:85.5%,UralVolga:14.5%
ARCHes	57	16	GBR,UralVolga	0.828404	0.800174	GBR:91.2%,UralVolga:8.8%
ARCHes	58	2	France,Spain	0.639629	0.639629	France:50.0%,Spain:50.0%
ARCHes	58	4	France,Spain	0.533417	0.518269	Spain:76.7%,France:23.3%
ARCHes	58	8	France,Spain	0.460406	0.460406	Spain:87.9%,France:12.1%
ARCHes	58	16	France,Spain	0.454515	0.453235	Spain:93.8%,France:6.2%
ARCHes	59	2	France,Spain	0.693547	0.685923	France:50.0%,Spain:50.0%
ARCHes	59	4	France,Spain	0.434431	0.370945	France:77.1%,Spain:22.9%
ARCHes	59	8	France,Spain	0.258559	0.201372	France:90.7%,Spain:9.3%
ARCHes	59	16	France,Spain	0.124413	0.102779	France:95.9%,Spain:4.1%
ARCHes	60	2	France,UralVolga	0.5	0.470642	France:50.0%,UralVolga:50.0%
ARCHes	60	4	France,UralVolga	0.815891	0.778173	UralVolga:81.6%,France:18.4%
ARCHes	60	8	France,UralVolga	0.91504	0.896066	UralVolga:91.5%,France:8.5%
ARCHes	60	16	France,UralVolga	0.959055	0.94821	UralVolga:95.9%,France:4.1%
ARCHes	61	2	France,UralVolga	0.60333	0.597927	France:50.0%,UralVolga:50.0%
ARCHes	61	4	France,UralVolga	0.530148	0.490171	France:77.4%,UralVolga:22.6%
ARCHes	61	8	France,UralVolga	0.46268	0.440049	France:88.9%,UralVolga:11.1%
ARCHes	61	16	France,UralVolga	0.456816	0.443358	France:94.8%,UralVolga:5.2%
ARCHes	62	2	Spain,UralVolga	0.23637	0.23637	Spain:50.0%,UralVolga:50.0%
ARCHes	62	4	Spain,UralVolga	0.41399	0.404955	UralVolga:75.5%,Spain:24.5%
ARCHes	62	8	Spain,UralVolga	0.438444	0.422922	UralVolga:83.3%,Spain:16.7%
ARCHes	62	16	Spain,UralVolga	0.557149	0.545745	UralVolga:92.3%,Spain:7.7%
ARCHes	63	2	Spain,UralVolga	0.50853	0.50853	Spain:50.0%,UralVolga:50.0%
ARCHes	63	4	Spain,UralVolga	0.379113	0.362974	Spain:75.0%,UralVolga:25.0%
ARCHes	63	8	Spain,UralVolga	0.32231	0.310197	Spain:88.3%,UralVolga:11.7%
ARCHes	63	16	Spain,UralVolga	0.311644	0.306737	Spain:94.5%,UralVolga:5.5%
ARCHes	64	2	China,Japan	0.5	0.5	China:50.0%,Japan:50.0%
ARCHes	64	4	China,Japan	0.761535	0.717039	Japan:76.2%,China:23.8%
ARCHes	64	8	China,Japan	0.87849	0.854978	Japan:87.8%,China:12.2%
ARCHes	64	16	China,Japan	0.961098	0.961098	Japan:96.1%,China:3.9%
ARCHes	65	2	China,Japan	0.753696	0.753696	China:50.0%,Japan:50.0%
ARCHes	65	4	China,Japan	0.852564	0.806358	China:77.7%,Japan:22.3%
ARCHes	65	8	China,Japan	0.829052	0.78256	China:85.4%,Japan:14.6%
ARCHes	65	16	China,Japan	0.960139	0.908788	China:93.6%,Japan:6.4%
ARCHes	66	2	China,Vietnam	0.867276	0.867276	China:50.0%,Vietnam:50.0%
ARCHes	66	4	China,Vietnam	0.752661	0.724774	Vietnam:74.6%,China:25.4%
ARCHes	66	8	China,Vietnam	0.744159	0.692358	Vietnam:84.2%,China:15.8%
ARCHes	66	16	China,Vietnam	0.664173	0.649535	Vietnam:90.1%,China:9.9%
ARCHes	67	2	China,Vietnam	0.769959	0.769959	China:50.0%,Vietnam:50.0%
ARCHes	67	4	China,Vietnam	0.785671	0.765776	China:72.7%,Vietnam:27.3%
ARCHes	67	8	China,Vietnam	0.922308	0.899966	China:89.7%,Vietnam:10.3%
ARCHes	67	16	China,Vietnam	0.950936	0.950936	China:95.1%,Vietnam:4.9%
ARCHes	68	2	Japan,Vietnam	0.523381	0.523381	Japan:50.0%,Vietnam:50.0%
ARCHes	68	4	Japan,Vietnam	0.81959	0.782692	Japan:82.0%,Vietnam:18.0%
ARCHes	68	8	Japan,Vietnam	0.929028	0.887158	Japan:93.4%,Vietnam:6.6%
ARCHes	68	16	Japan,Vietnam	0.965428	0.965428	Japan:96.5%,Vietnam:3.5%
ARCHes	69	2	Japan,Vietnam	0.646146	0.646146	Japan:50.0%,Vietnam:50.0%
ARCHes	69	4	Japan,Vietnam	0.532821	0.524515	Vietnam:78.4%,Japan:21.6%
ARCHes	69	8	Japan,Vietnam	0.502216	0.50043	Vietnam:88.8%,Japan:11.2%
ARCHes	69	16	Japan,Vietnam	0.472545	0.472545	Vietnam:96.2%,Japan:3.8%
ARCHes	70	2	AsiaS,Vietnam	0.753204	0.753204	AsiaS:50.0%,Vietnam:50.0%
ARCHes	70	4	AsiaS,Vietnam	0.577424	0.571624	Vietnam:74.7%,AsiaS:25.3%
ARCHes	70	8	AsiaS,Vietnam	0.553817	0.553487	Vietnam:88.8%,AsiaS:11.2%
ARCHes	70	16	AsiaS,Vietnam	0.517366	0.517366	Vietnam:95.9%,AsiaS:4.1%
ARCHes	71	2	AsiaS,Vietnam	0.921983	0.921983	AsiaS:50.0%,Vietnam:50.0%
ARCHes	71	4	AsiaS,Vietnam	0.932457	0.92169	AsiaS:68.8%,Vietnam:31.2%
ARCHes	71	8	AsiaS,Vietnam	0.972964	0.956105	AsiaS:86.9%,Vietnam:13.1%
ARCHes	71	16	AsiaS,Vietnam	0.994982	0.977893	AsiaS:93.7%,Vietnam:6.3%
ARCHes	72	2	AsiaNE,China	0.405756	0.405756	AsiaNE:50.0%,China:50.0%
ARCHes	72	4	AsiaNE,China	0.205959	0.144629	AsiaNE:70.9%,China:29.1%
ARCHes	72	8	AsiaNE,China	0.15268	0.107042	AsiaNE:88.0%,China:12.0%
ARCHes	72	16	AsiaNE,China	0.141317	0.108153	AsiaNE:93.3%,China:6.7%
ARCHes	73	2	AsiaNE,China	0.398545	0.382197	AsiaNE:50.0%,China:50.0%
ARCHes	73	4	AsiaNE,China	0.749866	0.682136	China:78.3%,AsiaNE:21.7%
ARCHes	73	8	AsiaNE,China	0.826481	0.766888	China:85.8%,AsiaNE:14.2%
ARCHes	73	16	AsiaNE,China	0.858235	0.840013	China:93.2%,AsiaNE:6.8%
ARCHes	74	2	Slavic,UralVolga	0.607329	0.602042	Slavic:50.0%,UralVolga:50.0%
ARCHes	74	4	Slavic,UralVolga	0.734455	0.717291	UralVolga:73.4%,Slavic:26.6%
ARCHes	74	8	Slavic,UralVolga	0.904085	0.874567	UralVolga:87.9%,Slavic:12.1%
ARCHes	74	16	Slavic,UralVolga	0.970308	0.931357	UralVolga:94.6%,Slavic:5.4%
ARCHes	75	2	Slavic,UralVolga	0.633519	0.629452	Slavic:50.0%,UralVolga:50.0%
ARCHes	75	4	Slavic,UralVolga	0.519567	0.512794	Slavic:83.7%,UralVolga:16.3%
ARCHes	75	8	Slavic,UralVolga	0.486297	0.481512	Slavic:93.8%,UralVolga:6.2%
ARCHes	75	16	Slavic,UralVolga	0.462119	0.459994	Slavic:97.6%,UralVolga:2.4%
ARCHes	76	2	GBR,Italy	0.59631	0.579961	GBR:50.0%,Italy:50.0%
ARCHes	76	4	GBR,Italy	0.763056	0.670732	GBR:70.3%,Italy:29.7%
ARCHes	76	8	GBR,Italy	0.829878	0.73269	GBR:80.6%,Italy:19.4%
ARCHes	76	16	GBR,Italy	0.873082	0.809775	GBR:92.4%,Italy:7.6%
ARCHes	77	2	GBR,Italy	0.457185	0.433673	GBR:50.0%,Italy:50.0%
ARCHes	77	4	GBR,Italy	0.531527	0.478676	Italy:80.3%,GBR:19.7%
ARCHes	77	8	GBR,Italy	0.678504	0.621227	Italy:87.9%,GBR:12.1%
ARCHes	77	16	GBR,Italy	0.629127	0.61062	Italy:96.4%,GBR:3.6%
ARCHes	78	2	France,Italy	0.565999	0.521876	France:50.0%,Italy:50.0%
ARCHes	78	4	France,Italy	0.359604	0.271514	France:74.9%,Italy:25.1%
ARCHes	78	8	France,Italy	0.104029	0.104029	France:91.8%,Italy:8.2%
ARCHes	78	16	France,Italy	0.0861009	0.0861009	France:95.0%,Italy:5.0%
ARCHes	79	2	France,Italy	0.65739	0.65739	France:50.0%,Italy:50.0%
ARCHes	79	4	France,Italy	0.668608	0.603635	Italy:70.7%,France:29.3%
ARCHes	79	8	France,Italy	0.664747	0.586744	Italy:86.2%,France:13.8%
ARCHes	79	16	France,Italy	0.627646	0.610171	Italy:92.0%,France:8.0%
ARCHes	80	2	Italy,Spain	0.454048	0.454048	Italy:50.0%,Spain:50.0%
ARCHes	80	4	Italy,Spain	0.301298	0.215079	Spain:74.7%,Italy:25.3%
ARCHes	80	8	Italy,Spain	0.192485	0.134287	Spain:87.8%,Italy:12.2%
ARCHes	80	16	Italy,Spain	0.187933	0.151837	Spain:91.9%,Italy:8.1%
ARCHes	81	2	Italy,Spain	0.496795	0.496795	Italy:50.0%,Spain:50.0%
ARCHes	81	4	Italy,Spain	0.485064	0.422612	Italy:69.6%,Spain:30.4%
ARCHes	81	8	Italy,Spain	0.534396	0.466322	Italy:81.9%,Spain:18.1%
ARCHes	81	16	Italy,Spain	0.503434	0.49794	Italy:94.3%,Spain:5.7%
ARCHes	82	2	Italy,UralVolga	0.68442	0.68442	Italy:50.0%,UralVolga:50.0%
ARCHes	82	4	Italy,UralVolga	0.853311	0.83858	UralVolga:75.3%,Italy:24.7%
ARCHes	82	8	Italy,UralVolga	0.920935	0.910255	UralVolga:88.2%,Italy:11.8%
ARCHes	82	16	Italy,UralVolga	0.972519	0.96082	UralVolga:97.3%,Italy:2.7%
ARCHes	83	2	Italy,UralVolga	0.624469	0.621812	Italy:50.0%,UralVolga:50.0%
ARCHes	83	4	Italy,UralVolga	0.657069	0.647553	Italy:66.7%,UralVolga:33.3%
ARCHes	83	8	Italy,UralVolga	0.684173	0.668153	Italy:84.5%,UralVolga:15.5%
ARCHes	83	16	Italy,UralVolga	0.66613	0.659785	Italy:93.3%,UralVolga:6.7%
ARCHes	84	2	France,GBR	0.5248	0.5248	France:50.0%,GBR:50.0%
ARCHes	84	4	France,GBR	0.317514	0.317514	France:73.5%,GBR:26.5%
ARCHes	84	8	France,GBR	0.219113	0.219113	France:84.6%,GBR:15.4%
ARCHes	84	16	France,GBR	0.215698	0.215698	France:94.6%,GBR:5.4%
ARCHes	85	2	France,GBR	0.531967	0.531967	France:50.0%,GBR:50.0%
ARCHes	85	4	France,GBR	0.726966	0.705419	GBR:72.7%,France:27.3%
ARCHes	85	8	France,GBR	0.813634	0.78504	GBR:81.4%,France:18.6%
ARCHes	85	16	France,GBR	0.904894	0.811963	GBR:90.5%,France:9.5%
ARCHes	86	2	GBR,Spain	0.772439	0.772439	GBR:50.0%,Spain:50.0%
ARCHes	86	4	GBR,Spain	0.634596	0.599562	Spain:79.3%,GBR:20.7%
ARCHes	86	8	GBR,Spain	0.577286	0.551969	Spain:89.2%,GBR:10.8%
ARCHes	86	16	GBR,Spain	0.596098	0.57078	Spain:93.0%,GBR:7.0%
ARCHes	87	2	GBR,Spain	0.516354	0.5	GBR:50.0%,Spain:50.0%
ARCHes	87	4	GBR,Spain	0.772988	0.693048	GBR:75.7%,Spain:24.3%
ARCHes	87	8	GBR,Spain	0.823304	0.745666	GBR:88.1%,Spain:11.9%
ARCHes	87	16	GBR,Spain	0.841348	0.802954	GBR:94.6%,Spain:5.4%
ARCHes	88	2	GBR,UralVolga	0.673432	0.641049	GBR:50.0%,UralVolga:50.0%
ARCHes	88	4	GBR,UralVolga	0.712305	0.669306	UralVolga:75.6%,GBR:24.4%
ARCHes	88	8	GBR,UralVolga	0.745645	0.717053	UralVolga:90.1%,GBR:9.9%
ARCHes	88	16	GBR,UralVolga	0.761932	0.739489	UralVolga:94.2%,GBR:5.8%
ARCHes	89	2	GBR,UralVolga	0.867787	0.843015	GBR:50.0%,UralVolga:50.0%
ARCHes	89	4	GBR,UralVolga	0.93673	0.9113	GBR:76.7%,UralVolga:23.3%
ARCHes	89	8	GBR,UralVolga	0.943422	0.920128	GBR:90.1%,UralVolga:9.9%
ARCHes	89	16	GBR,UralVolga	0.966395	0.951548	GBR:94.6%,UralVolga:5.4%
ARCHes	90	2	France,Spain	0.527023	0.527023	France:50.0%,Spain:50.0%
ARCHes	90	4	France,Spain	0.351545	0.351545	Spain:78.2%,France:21.8%
ARCHes	90	8	France,Spain	0.270965	0.266863	Spain:91.5%,France:8.5%
ARCHes	90	16	France,Spain	0.238355	0.235821	Spain:97.3%,France:2.7%
ARCHes	91	2	France,Spain	0.857289	0.831484	France:50.0%,Spain:50.0%
ARCHes	91	4	France,Spain	0.795419	0.715941	France:72.1%,Spain:27.9%
ARCHes	91	8	France,Spain	0.738695	0.68751	France:87.1%,Spain:12.9%
ARCHes	91	16	France,Spain	0.691061	0.66847	France:91.8%,Spain:8.2%
ARCHes	92	2	France,UralVolga	0.25229	0.25229	France:50.0%,UralVolga:50.0%
ARCHes	92	4	France,UralVolga	0.439943	0.439479	UralVolga:75.1%,France:24.9%
ARCHes	92	8	France,UralVolga	0.484466	0.484466	UralVolga:85.0%,France:15.0%
ARCHes	92	16	France,UralVolga	0.550824	0.550824	UralVolga:94.9%,France:5.1%
ARCHes	93	2	France,UralVolga	0.484198	0.484198	France:50.0%,UralVolga:50.0%
ARCHes	93	4	France,UralVolga	0.395747	0.389396	France:77.9%,UralVolga:22.1%
ARCHes	93	8	France,UralVolga	0.389738	0.385752	France:91.6%,UralVolga:8.4%
ARCHes	93	16	France,UralVolga	0.365539	0.360734	France:95.1%,UralVolga:4.9%
ARCHes	94	2	Spain,UralVolga	0.494611	0.464743	Spain:50.0%,UralVolga:50.0%
ARCHes	94	4	Spain,UralVolga	0.735337	0.702194	UralVolga:77.2%,Spain:22.8%
ARCHes	94	8	Spain,UralVolga	0.842607	0.823915	UralVolga:91.0%,Spain:9.0%
ARCHes	94	16	Spain,UralVolga	0.856624	0.832321	UralVolga:95.0%,Spain:5.0%
ARCHes	95	2	Spain,UralVolga	0.590388	0.590388	Spain:50.0%,UralVolga:50.0%
ARCHes	95	4	Spain,UralVolga	0.450666	0.434173	Spain:73.2%,UralVolga:26.8%
ARCHes	95	8	Spain,UralVolga	0.41482	0.411559	Spain:86.5%,UralVolga:13.5%
ARCHes	95	16	Spain,UralVolga	0.369863	0.368991	Spain:95.0%,UralVolga:5.0%
ARCHes	96	2	China,Japan	0.779223	0.754424	China:50.0%,Japan:50.0%
ARCHes	96	4	China,Japan	0.754534	0.666001	Japan:71.9%,China:28.1%
ARCHes	96	8	China,Japan	0.831444	0.771219	Japan:86.5%,China:13.5%
ARCHes	96	16	China,Japan	0.924921	0.89895	Japan:96.1%,China:3.9%
ARCHes	97	2	China,Japan	0.864607	0.814443	China:50.0%,Japan:50.0%
ARCHes	97	4	China,Japan	0.914737	0.806	China:71.1%,Japan:28.9%
ARCHes	97	8	China,Japan	0.951855	0.880099	China:83.1%,Japan:16.9%
ARCHes	97	16	China,Japan	0.980763	0.96518	China:95.6%,Japan:4.4%
ARCHes	98	2	China,Vietnam	0.569733	0.569733	China:50.0%,Vietnam:50.0%
ARCHes	98	4	China,Vietnam	0.632057	0.632057	Vietnam:68.4%,China:31.6%
ARCHes	98	8	China,Vietnam	0.555105	0.555105	Vietnam:88.4%,China:11.6%
ARCHes	98	16	China,Vietnam	0.530716	0.525891	Vietnam:94.4%,China:5.6%
ARCHes	99	2	China,Vietnam	0.747154	0.747154	China:50.0%,Vietnam:50.0%
ARCHes	99	4	China,Vietnam	0.81704	0.771332	China:72.0%,Vietnam:28.0%
ARCHes	99	8	China,Vietnam	0.949152	0.91853	China:94.9%,Vietnam:5.1%
ARCHes	99	16	China,Vietnam	0.935658	0.90684	China:97.1%,Vietnam:2.9%
ARCHes	100	2	Japan,Vietnam	0.606772	0.606772	Japan:50.0%,Vietnam:50.0%
ARCHes	100	4	Japan,Vietnam	0.808782	0.786563	Japan:78.0%,Vietnam:22.0%
ARCHes	100	8	Japan,Vietnam	0.885838	0.862546	Japan:88.6%,Vietnam:11.4%
ARCHes	100	16	Japan,Vietnam	0.949272	0.949272	Japan:94.9%,Vietnam:5.1%
ARCHes	101	2	Japan,Vietnam	0.639124	0.615134	Japan:50.0%,Vietnam:50.0%
ARCHes	101	4	Japan,Vietnam	0.564981	0.529111	Vietnam:73.6%,Japan:26.4%
ARCHes	101	8	Japan,Vietnam	0.54071	0.530185	Vietnam:84.8%,Japan:15.2%
ARCHes	101	16	Japan,Vietnam	0.5	0.496861	Vietnam:91.7%,Japan:8.3%
ARCHes	102	2	AsiaS,Vietnam	0.889231	0.889231	AsiaS:50.0%,Vietnam:50.0%
ARCHes	102	4	AsiaS,Vietnam	0.610518	0.608418	Vietnam:77.1%,AsiaS:22.9%
ARCHes	102	8	AsiaS,Vietnam	0.601349	0.597414	Vietnam:91.9%,AsiaS:8.1%
ARCHes	102	16	AsiaS,Vietnam	0.57826	0.574445	Vietnam:95.1%,AsiaS:4.9%
ARCHes	103	2	AsiaS,Vietnam	0.720483	0.720483	AsiaS:50.0%,Vietnam:50.0%
ARCHes	103	4	AsiaS,Vietnam	0.89339	0.889018	AsiaS:75.2%,Vietnam:24.8%
ARCHes	103	8	AsiaS,Vietnam	0.93139	0.926118	AsiaS:90.1%,Vietnam:9.9%
ARCHes	103	16	AsiaS,Vietnam	0.992228	0.990885	AsiaS:97.1%,Vietnam:2.9%
ARCHes	104	2	AsiaNE,China	0.289668	0.289668	AsiaNE:50.0%,China:50.0%
ARCHes	104	4	AsiaNE,China	0.476897	0.465625	AsiaNE:69.2%,China:30.8%
ARCHes	104	8	AsiaNE,China	0.73977	0.732872	AsiaNE:86.5%,China:13.5%
ARCHes	104	16	AsiaNE,China	0.836852	0.83231	AsiaNE:92.9%,China:7.1%
ARCHes	105	2	AsiaNE,China	0.506054	0.506054	AsiaNE:50.0%,China:50.0%
ARCHes	105	4	AsiaNE,China	0.686829	0.622243	China:73.8%,AsiaNE:26.2%
ARCHes	105	8	AsiaNE,China	0.833766	0.766722	China:87.1%,AsiaNE:12.9%
ARCHes	105	16	AsiaNE,China	0.833462	0.777759	China:94.0%,AsiaNE:6.0%
ARCHes	106	2	Slavic,UralVolga	0.587871	0.576864	Slavic:50.0%,UralVolga:50.0%
ARCHes	106	4	Slavic,UralVolga	0.749361	0.705123	UralVolga:72.8%,Slavic:27.2%
ARCHes	106	8	Slavic,UralVolga	0.88222	0.818923	UralVolga:88.2%,Slavic:11.8%
ARCHes	106	16	Slavic,UralVolga	0.919079	0.889177	UralVolga:95.3%,Slavic:4.7%
ARCHes	107	2	Slavic,UralVolga	0.610883	0.60452	Slavic:50.0%,UralVolga:50.0%
ARCHes	107	4	Slavic,UralVolga	0.635563	0.630575	Slavic:70.2%,UralVolga:29.8%
ARCHes	107	8	Slavic,UralVolga	0.575989	0.567299	Slavic:87.6%,UralVolga:12.4%
ARCHes	107	16	Slavic,UralVolga	0.551929	0.545739	Slavic:94.1%,UralVolga:5.9%
ARCHes	108	2	GBR,Italy	0.5	0.474195	GBR:50.0%,Italy:50.0%
ARCHes	108	4	GBR,Italy	0.672443	0.588919	GBR:67.2%,Italy:32.8%
ARCHes	108	8	GBR,Italy	0.877863	0.830081	GBR:87.8%,Italy:12.2%
ARCHes	108	16	GBR,Italy	0.932036	0.905355	GBR:95.4%,Italy:4.6%
ARCHes	109	2	GBR,Italy	0.556057	0.538082	GBR:50.0%,Italy:50.0%
ARCHes	109	4	GBR,Italy	0.593128	0.522609	Italy:74.8%,GBR:25.2%
ARCHes	109	8	GBR,Italy	0.611844	0.538547	Italy:82.8%,GBR:17.2%
ARCHes	109	16	GBR,Italy	0.589143	0.567771	Italy:94.7%,GBR:5.3%
ARCHes	110	2	France,Italy	0.199072	0.199072	France:50.0%,Italy:50.0%
ARCHes	110	4	France,Italy	0.347725	0.310076	France:69.8%,Italy:30.2%
ARCHes	110	8	France,Italy	0.372428	0.36033	France:87.6%,Italy:12.4%
ARCHes	110	16	France,Italy	0.28862	0.280624	France:93.1%,Italy:6.9%
ARCHes	111	2	France,Italy	0.898803	0.777801	France:50.0%,Italy:50.0%
ARCHes	111	4	France,Italy	0.85405	0.75365	Italy:74.4%,France:25.6%
ARCHes	111	8	France,Italy	0.745963	0.63837	Italy:86.5%,France:13.5%
ARCHes	111	16	France,Italy	0.737198	0.690821	Italy:91.4%,France:8.6%
ARCHes	112	2	Italy,Spain	0.418025	0.418025	Italy:50.0%,Spain:50.0%
ARCHes	112	4	Italy,Spain	0.308026	0.269292	Spain:80.5%,Italy:19.5%
ARCHes	112	8	Italy,Spain	0.274802	0.259002	Spain:90.2%,Italy:9.8%
ARCHes	112	16	Italy,Spain	0.276824	0.263817	Spain:94.8%,Italy:5.2%
ARCHes	113	2	Italy,Spain	0.513607	0.513607	Italy:50.0%,Spain:50.0%
ARCHes	113	4	Italy,Spain	0.726997	0.674568	Italy:76.9%,Spain:23.1%
ARCHes	113	8	Italy,Spain	0.815167	0.703655	Italy:86.2%,Spain:13.8%
ARCHes	113	16	Italy,Spain	0.734899	0.671044	Italy:94.0%,Spain:6.0%
ARCHes	114	2	Italy,UralVolga	0.680991	0.680991	Italy:50.0%,UralVolga:50.0%
ARCHes	114	4	Italy,UralVolga	0.778223	0.756722	UralVolga:77.6%,Italy:22.4%
ARCHes	114	8	Italy,UralVolga	0.896831	0.859959	UralVolga:87.2%,Italy:12.8%
ARCHes	114	16	Italy,UralVolga	0.907779	0.880122	UralVolga:93.3%,Italy:6.7%
ARCHes	115	2	Italy,UralVolga	0.6857	0.677803	Italy:50.0%,UralVolga:50.0%
ARCHes	115	4	Italy,UralVolga	0.670532	0.653476	Italy:73.6%,UralVolga:26.4%
ARCHes	115	8	Italy,UralVolga	0.637311	0.612372	Italy:85.5%,UralVolga:14.5%
ARCHes	115	16	Italy,UralVolga	0.587812	0.575624	Italy:92.8%,UralVolga:7.2%
ARCHes	116	2	France,GBR	0.5	0.5	France:50.0%,GBR:50.0%
ARCHes	116	4	France,GBR	0.435077	0.416501	France:69.7%,GBR:30.3%
ARCHes	116	8	France,GBR	0.32571	0.322055	France:85.6%,GBR:14.4%
ARCHes	116	16	France,GBR	0.279557	0.279557	France:90.7%,GBR:9.3%
ARCHes	117	2	France,GBR	0.577153	0.536172	France:50.0%,GBR:50.0%
ARCHes	117	4	France,GBR	0.774662	0.71163	GBR:77.5%,France:22.5%
ARCHes	117	8	France,GBR	0.882277	0.799879	GBR:88.2%,France:11.8%
ARCHes	117	16	France,GBR	0.914021	0.850607	GBR:92.7%,France:7.3%
ARCHes	118	2	GBR,Spain	0.668846	0.668846	GBR:50.0%,Spain:50.0%
ARCHes	118	4	GBR,Spain	0.687827	0.629089	Spain:74.3%,GBR:25.7%
ARCHes	118	8	GBR,Spain	0.629006	0.561984	Spain:85.5%,GBR:14.5%
ARCHes	118	16	GBR,Spain	0.611569	0.577601	Spain:92.2%,GBR:7.8%
ARCHes	119	2	GBR,Spain	0.5	0.461665	GBR:50.0%,Spain:50.0%
ARCHes	119	4	GBR,Spain	0.710626	0.670546	GBR:71.1%,Spain:28.9%
ARCHes	119	8	GBR,Spain	0.810405	0.787497	GBR:81.0%,Spain:19.0%
ARCHes	119	16	GBR,Spain	0.898197	0.832147	GBR:89.8%,Spain:10.2%
ARCHes	120	2	GBR,UralVolga	0.703805	0.670382	GBR:50.0%,UralVolga:50.0%
ARCHes	120	4	GBR,UralVolga	0.857476	0.803986	UralVolga:78.0%,GBR:22.0%
ARCHes	120	8	GBR,UralVolga	0.931103	0.904643	UralVolga:87.6%,GBR:12.4%
ARCHes	120	16	GBR,UralVolga	0.956663	0.943951	UralVolga:94.2%,GBR:5.8%
ARCHes	121	2	GBR,UralVolga	0.615703	0.587684	GBR:50.0%,UralVolga:50.0%
ARCHes	121	4	GBR,UralVolga	0.722467	0.696106	GBR:82.0%,UralVolga:18.0%
ARCHes	121	8	GBR,UralVolga	0.702379	0.678427	GBR:89.4%,UralVolga:10.6%
ARCHes	121	16	GBR,UralVolga	0.758311	0.73606	GBR:93.0%,UralVolga:7.0%
ARCHes	122	2	France,Spain	0.54799	0.54799	France:50.0%,Spain:50.0%
ARCHes	122	4	France,Spain	0.472543	0.458913	Spain:70.8%,France:29.2%
ARCHes	122	8	France,Spain	0.218684	0.218684	Spain:91.3%,France:8.7%
ARCHes	122	16	France,Spain	0.179855	0.179855	Spain:97.3%,France:2.7%
ARCHes	123	2	France,Spain	0.662379	0.637752	France:50.0%,Spain:50.0%
ARCHes	123	4	France,Spain	0.688439	0.624763	France:75.3%,Spain:24.7%
ARCHes	123	8	France,Spain	0.583674	0.517383	France:86.1%,Spain:13.9%
ARCHes	123	16	France,Spain	0.455851	0.435986	France:92.5%,Spain:7.5%
ARCHes	124	2	France,UralVolga	0.563423	0.556155	France:50.0%,UralVolga:50.0%
ARCHes	124	4	France,UralVolga	0.742468	0.733676	UralVolga:73.3%,France:26.7%
ARCHes	124	8	France,UralVolga	0.86691	0.857436	UralVolga:86.7%,France:13.3%
ARCHes	124	16	France,UralVolga	0.946424	0.942817	UralVolga:93.7%,France:6.3%
ARCHes	125	2	France,UralVolga	0.523341	0.486591	France:50.0%,UralVolga:50.0%
ARCHes	125	4	France,UralVolga	0.376724	0.349304	France:78.0%,UralVolga:22.0%
ARCHes	125	8	France,UralVolga	0.375894	0.356736	France:88.0%,UralVolga:12.0%
ARCHes	125	16	France,UralVolga	0.348867	0.335916	France:92.5%,UralVolga:7.5%
ARCHes	126	2	Spain,UralVolga	0.520457	0.517357	Spain:50.0%,UralVolga:50.0%
ARCHes	126	4	Spain,UralVolga	0.756691	0.725198	UralVolga:72.3%,Spain:27.7%
ARCHes	126	8	Spain,UralVolga	0.883928	0.883928	UralVolga:88.4%,Spain:11.6%
ARCHes	126	16	Spain,UralVolga	0.944433	0.944433	UralVolga:94.4%,Spain:5.6%
ARCHes	127	2	Spain,UralVolga	0.547647	0.538931	Spain:50.0%,UralVolga:50.0%
ARCHes	127	4	Spain,UralVolga	0.456125	0.453436	Spain:78.1%,UralVolga:21.9%
ARCHes	127	8	Spain,UralVolga	0.464693	0.460387	Spain:88.8%,UralVolga:11.2%
ARCHes	127	16	Spain,UralVolga	0.430664	0.430664	Spain:98.0%,UralVolga:2.0%
ARCHes	128	2	China,Japan	0.531967	0.531967	China:50.0%,Japan:50.0%
ARCHes	128	4	China,Japan	0.724453	0.663449	Japan:72.4%,China:27.6%
ARCHes	128	8	China,Japan	0.854097	0.850904	Japan:85.4%,China:14.6%
ARCHes	128	16	China,Japan	0.903613	0.90042	Japan:90.4%,China:9.6%
ARCHes	129	2	China,Japan	0.5	0.5	China:50.0%,Japan:50.0%
ARCHes	129	4	China,Japan	0.23318	0.219083	China:75.8%,Japan:24.2%
ARCHes	129	8	China,Japan	0.19883	0.19883	China:85.5%,Japan:14.5%
ARCHes	129	16	China,Japan	0.237824	0.237824	China:93.3%,Japan:6.7%
ARCHes	130	2	China,Vietnam	0.855536	0.855536	China:50.0%,Vietnam:50.0%
ARCHes	130	4	China,Vietnam	0.684576	0.684576	Vietnam:75.5%,China:24.5%
ARCHes	130	8	China,Vietnam	0.614187	0.614187	Vietnam:88.6%,China:11.4%
ARCHes	130	16	China,Vietnam	0.53656	0.53656	Vietnam:96.3%,China:3.7%
ARCHes	131	2	China,Vietnam	0.540471	0.540471	China:50.0%,Vietnam:50.0%
ARCHes	131	4	China,Vietnam	0.723736	0.615455	China:72.4%,Vietnam:27.6%
ARCHes	131	8	China,Vietnam	0.658948	0.603229	China:92.5%,Vietnam:7.5%
ARCHes	131	16	China,Vietnam	0.633714	0.609296	China:94.7%,Vietnam:5.3%
ARCHes	132	2	Japan,Vietnam	0.746765	0.746765	Japan:50.0%,Vietnam:50.0%
ARCHes	132	4	Japan,Vietnam	0.83717	0.825727	Japan:68.0%,Vietnam:32.0%
ARCHes	132	8	Japan,Vietnam	0.917994	0.909002	Japan:83.3%,Vietnam:16.7%
ARCHes	132	16	Japan,Vietnam	0.962885	0.93827	Japan:93.4%,Vietnam:6.6%
ARCHes	133	2	Japan,Vietnam	0.705466	0.705466	Japan:50.0%,Vietnam:50.0%
ARCHes	133	4	Japan,Vietnam	0.608772	0.592402	Vietnam:79.6%,Japan:20.4%
ARCHes	133	8	Japan,Vietnam	0.5904	0.58384	Vietnam:90.8%,Japan:9.2%
ARCHes	133	16	Japan,Vietnam	0.580824	0.580824	Vietnam:95.6%,Japan:4.4%
ARCHes	134	2	AsiaS,Vietnam	0.782372	0.782372	AsiaS:50.0%,Vietnam:50.0%
ARCHes	134	4	AsiaS,Vietnam	0.605944	0.602645	Vietnam:80.8%,AsiaS:19.2%
ARCHes	134	8	AsiaS,Vietnam	0.538347	0.537865	Vietnam:92.0%,AsiaS:8.0%
ARCHes	134	16	AsiaS,Vietnam	0.52877	0.528287	Vietnam:96.5%,AsiaS:3.5%
ARCHes	135	2	AsiaS,Vietnam	0.581754	0.581754	AsiaS:50.0%,Vietnam:50.0%
ARCHes	135	4	AsiaS,Vietnam	0.824014	0.81663	AsiaS:75.6%,Vietnam:24.4%
ARCHes	135	8	AsiaS,Vietnam	0.874047	0.868697	AsiaS:84.4%,Vietnam:15.6%
ARCHes	135	16	AsiaS,Vietnam	0.980749	0.971029	AsiaS:95.3%,Vietnam:4.7%
ARCHes	136	2	AsiaNE,China	0.269183	0.269183	AsiaNE:50.0%,China:50.0%
ARCHes	136	4	AsiaNE,China	0.484842	0.474118	AsiaNE:78.9%,China:21.1%
ARCHes	136	8	AsiaNE,China	0.513824	0.503253	AsiaNE:86.1%,China:13.9%
ARCHes	136	16	AsiaNE,China	0.622413	0.613539	AsiaNE:93.8%,China:6.2%
ARCHes	137	2	AsiaNE,China	0.5	0.5	AsiaNE:50.0%,China:50.0%
ARCHes	137	4	AsiaNE,China	0.716276	0.646425	China:76.7%,AsiaNE:23.3%
ARCHes	137	8	AsiaNE,China	0.813915	0.734946	China:83.9%,AsiaNE:16.1%
ARCHes	137	16	AsiaNE,China	0.915115	0.865634	China:94.6%,AsiaNE:5.4%
ARCHes	138	2	Slavic,UralVolga	0.6861	0.6861	Slavic:50.0%,UralVolga:50.0%
ARCHes	138	4	Slavic,UralVolga	0.793378	0.752191	UralVolga:71.3%,Slavic:28.7%
ARCHes	138	8	Slavic,UralVolga	0.892189	0.86703	UralVolga:86.9%,Slavic:13.1%
ARCHes	138	16	Slavic,UralVolga	0.957158	0.935223	UralVolga:93.4%,Slavic:6.6%
ARCHes	139	2	Slavic,UralVolga	0.714435	0.650596	Slavic:50.0%,UralVolga:50.0%
ARCHes	139	4	Slavic,UralVolga	0.635876	0.55569	Slavic:73.4%,UralVolga:26.6%
ARCHes	139	8	Slavic,UralVolga	0.580569	0.518377	Slavic:84.8%,UralVolga:15.2%
ARCHes	139	16	Slavic,UralVolga	0.543364	0.490929	Slavic:91.0%,UralVolga:9.0%
ARCHes	140	2	GBR,Italy	0.532937	0.485925	GBR:50.0%,Italy:50.0%
ARCHes	140	4	GBR,Italy	0.7754	0.687306	GBR:77.5%,Italy:22.5%
ARCHes	140	8	GBR,Italy	0.86012	0.784688	GBR:86.0%,Italy:14.0%
ARCHes	140	16	GBR,Italy	0.895671	0.832152	GBR:93.6%,Italy:6.4%
ARCHes	141	2	GBR,Italy	0.5	0.49496	GBR:50.0%,Italy:50.0%
ARCHes	141	4	GBR,Italy	0.451494	0.415191	Italy:78.9%,GBR:21.1%
ARCHes	141	8	GBR,Italy	0.479366	0.441558	Italy:89.0%,GBR:11.0%
ARCHes	141	16	GBR,Italy	0.420465	0.394063	Italy:93.9%,GBR:6.1%
ARCHes	142	2	France,Italy	0.71497	0.648515	France:50.0%,Italy:50.0%
ARCHes	142	4	France,Italy	0.44686	0.427232	France:77.0%,Italy:23.0%
ARCHes	142	8	France,Italy	0.377149	0.377149	France:87.2%,Italy:12.8%
ARCHes	142	16	France,Italy	0.368921	0.368921	France:94.2%,Italy:5.8%
ARCHes	143	2	France,Italy	0.589054	0.589054	France:50.0%,Italy:50.0%
ARCHes	143	4	France,Italy	0.647108	0.631899	Italy:75.8%,France:24.2%
ARCHes	143	8	France,Italy	0.570664	0.563314	Italy:89.1%,France:10.9%
ARCHes	143	16	France,Italy	0.527258	0.523986	Italy:94.6%,France:5.4%
ARCHes	144	2	Italy,Spain	0.381785	0.381785	Italy:50.0%,Spain:50.0%
ARCHes	144	4	Italy,Spain	0.284794	0.241388	Spain:67.5%,Italy:32.5%
ARCHes	144	8	Italy,Spain	0.209765	0.176997	Spain:85.9%,Italy:14.1%
ARCHes	144	16	Italy,Spain	0.211563	0.190645	Spain:94.6%,Italy:5.4%
ARCHes	145	2	Italy,Spain	0.527505	0.527505	Italy:50.0%,Spain:50.0%
ARCHes	145	4	Italy,Spain	0.633938	0.605848	Italy:77.8%,Spain:22.2%
ARCHes	145	8	Italy,Spain	0.633724	0.592442	Italy:85.1%,Spain:14.9%
ARCHes	145	16	Italy,Spain	0.695168	0.688173	Italy:94.8%,Spain:5.2%
ARCHes	146	2	Italy,UralVolga	0.556925	0.556925	Italy:50.0%,UralVolga:50.0%
ARCHes	146	4	Italy,UralVolga	0.782181	0.739184	UralVolga:75.4%,Italy:24.6%
ARCHes	146	8	Italy,UralVolga	0.863559	0.817913	UralVolga:87.0%,Italy:13.0%
ARCHes	146	16	Italy,UralVolga	0.92164	0.901706	UralVolga:94.5%,Italy:5.5%
ARCHes	147	2	Italy,UralVolga	0.660017	0.657631	Italy:50.0%,UralVolga:50.0%
ARCHes	147	4	Italy,UralVolga	0.738665	0.721509	Italy:77.7%,UralVolga:22.3%
ARCHes	147	8	Italy,UralVolga	0.713854	0.699239	Italy:84.0%,UralVolga:16.0%
ARCHes	147	16	Italy,UralVolga	0.628828	0.625489	Italy:95.6%,UralVolga:4.4%
ARCHes	148	2	France,GBR	0.630852	0.630852	France:50.0%,GBR:50.0%
ARCHes	148	4	France,GBR	0.416919	0.416919	France:73.1%,GBR:26.9%
ARCHes	148	8	France,GBR	0.221352	0.221352	France:90.4%,GBR:9.6%
ARCHes	148	16	France,GBR	0.281537	0.281537	France:96.0%,GBR:4.0%
ARCHes	149	2	France,GBR	0.561118	0.561118	France:50.0%,GBR:50.0%
ARCHes	149	4	France,GBR	0.758405	0.758405	GBR:72.6%,France:27.4%
ARCHes	149	8	France,GBR	0.840054	0.814344	GBR:84.0%,France:16.0%
ARCHes	149	16	France,GBR	0.969378	0.886049	GBR:93.9%,France:6.1%
ARCHes	150	2	GBR,Spain	0.660314	0.660314	GBR:50.0%,Spain:50.0%
ARCHes	150	4	GBR,Spain	0.582281	0.515014	Spain:73.0%,GBR:27.0%
ARCHes	150	8	GBR,Spain	0.548383	0.492472	Spain:88.5%,GBR:11.5%
ARCHes	150	16	GBR,Spain	0.538638	0.480482	Spain:94.2%,GBR:5.8%
ARCHes	151	2	GBR,Spain	0.511233	0.4752	GBR:50.0%,Spain:50.0%
ARCHes	151	4	GBR,Spain	0.732311	0.60763	GBR:73.6%,Spain:26.4%
ARCHes	151	8	GBR,Spain	0.769823	0.740961	GBR:91.8%,Spain:8.2%
ARCHes	151	16	GBR,Spain	0.797898	0.764263	GBR:95.5%,Spain:4.5%
ARCHes	152	2	GBR,UralVolga	0.864344	0.814382	GBR:50.0%,UralVolga:50.0%
ARCHes	152	4	GBR,UralVolga	0.951746	0.920731	UralVolga:85.9%,GBR:14.1%
ARCHes	152	8	GBR,UralVolga	0.96231	0.930471	UralVolga:95.1%,GBR:4.9%
ARCHes	152	16	GBR,UralVolga	0.97721	0.960822	UralVolga:97.7%,GBR:2.3%
ARCHes	153	2	GBR,UralVolga	0.759222	0.739978	GBR:50.0%,UralVolga:50.0%
ARCHes	153	4	GBR,UralVolga	0.878776	0.846839	GBR:69.6%,UralVolga:30.4%
ARCHes	153	8	GBR,UralVolga	0.95338	0.925264	GBR:86.0%,UralVolga:14.0%
ARCHes	153	16	GBR,UralVolga	0.961599	0.937572	GBR:90.0%,UralVolga:10.0%
ARCHes	154	2	France,Spain	0.414566	0.414566	France:50.0%,Spain:50.0%
ARCHes	154	4	France,Spain	0.287523	0.262689	Spain:78.8%,France:21.2%
ARCHes	154	8	France,Spain	0.270885	0.264026	Spain:89.8%,France:10.2%
ARCHes	154	16	France,Spain	0.291937	0.268133	Spain:94.7%,France:5.3%
ARCHes	155	2	France,Spain	0.502744	0.502744	France:50.0%,Spain:50.0%
ARCHes	155	4	France,Spain	0.373086	0.358376	France:73.5%,Spain:26.5%
ARCHes	155	8	France,Spain	0.336878	0.328074	France:83.9%,Spain:16.1%
ARCHes	155	16	France,Spain	0.272982	0.272982	France:88.8%,Spain:11.2%
ARCHes	156	2	France,UralVolga	0.650806	0.638238	France:50.0%,UralVolga:50.0%
ARCHes	156	4	France,UralVolga	0.797891	0.781952	UralVolga:69.7%,France:30.3%
ARCHes	156	8	France,UralVolga	0.89583	0.860972	UralVolga:86.1%,France:13.9%
ARCHes	156	16	France,UralVolga	0.959058	0.933659	UralVolga:93.3%,France:6.7%
ARCHes	157	2	France,UralVolga	0.671266	0.652431	France:50.0%,UralVolga:50.0%
ARCHes	157	4	France,UralVolga	0.562267	0.550593	France:76.7%,UralVolga:23.3%
ARCHes	157	8	France,UralVolga	0.551211	0.541888	France:82.4%,UralVolga:17.6%
ARCHes	157	16	France,UralVolga	0.581953	0.578096	France:92.5%,UralVolga:7.5%
ARCHes	158	2	Spain,UralVolga	0.609203	0.609203	Spain:50.0%,UralVolga:50.0%
ARCHes	158	4	Spain,UralVolga	0.80517	0.7723	UralVolga:75.3%,Spain:24.7%
ARCHes	158	8	Spain,UralVolga	0.858362	0.843059	UralVolga:85.5%,Spain:14.5%
ARCHes	158	16	Spain,UralVolga	0.906975	0.877934	UralVolga:92.1%,Spain:7.9%
ARCHes	159	2	Spain,UralVolga	0.56181	0.540063	Spain:50.0%,UralVolga:50.0%
ARCHes	159	4	Spain,UralVolga	0.323757	0.308725	Spain:83.6%,UralVolga:16.4%
ARCHes	159	8	Spain,UralVolga	0.340792	0.336681	Spain:93.4%,UralVolga:6.6%
ARCHes	159	16	Spain,UralVolga	0.347661	0.345049	Spain:96.4%,UralVolga:3.6%
ARCHes	160	2	China,Japan	0.70304	0.70304	China:50.0%,Japan:50.0%
ARCHes	160	4	China,Japan	0.693913	0.665236	Japan:65.1%,China:34.9%
ARCHes	160	8	China,Japan	0.864988	0.848634	Japan:84.9%,China:15.1%
ARCHes	160	16	China,Japan	0.936348	0.936348	Japan:93.6%,China:6.4%
ARCHes	161	2	China,Japan	0.403232	0.403232	China:50.0%,Japan:50.0%
ARCHes	161	4	China,Japan	0.785602	0.747094	China:77.0%,Japan:23.0%
ARCHes	161	8	China,Japan	0.816076	0.803209	China:89.2%,Japan:10.8%
ARCHes	161	16	China,Japan	0.848043	0.832988	China:93.7%,Japan:6.3%
ARCHes	162	2	China,Vietnam	0.794761	0.794761	China:50.0%,Vietnam:50.0%
ARCHes	162	4	China,Vietnam	0.735257	0.722087	Vietnam:71.7%,China:28.3%
ARCHes	162	8	China,Vietnam	0.680413	0.652704	Vietnam:83.0%,China:17.0%
ARCHes	162	16	China,Vietnam	0.619183	0.589107	Vietnam:92.4%,China:7.6%
ARCHes	163	2	China,Vietnam	0.652137	0.652137	China:50.0%,Vietnam:50.0%
ARCHes	163	4	China,Vietnam	0.766017	0.766017	China:76.6%,Vietnam:23.4%
ARCHes	163	8	China,Vietnam	0.852441	0.852441	China:85.2%,Vietnam:14.8%
ARCHes	163	16	China,Vietnam	0.929563	0.929563	China:93.0%,Vietnam:7.0%
ARCHes	164	2	Japan,Vietnam	0.46127	0.46127	Japan:50.0%,Vietnam:50.0%
ARCHes	164	4	Japan,Vietnam	0.814477	0.746442	Japan:78.2%,Vietnam:21.8%
ARCHes	164	8	Japan,Vietnam	0.87301	0.799177	Japan:87.2%,Vietnam:12.8%
ARCHes	164	16	Japan,Vietnam	0.961704	0.961704	Japan:96.2%,Vietnam:3.8%
ARCHes	165	2	Japan,Vietnam	0.663017	0.663017	Japan:50.0%,Vietnam:50.0%
ARCHes	165	4	Japan,Vietnam	0.549609	0.539105	Vietnam:78.2%,Japan:21.8%
ARCHes	165	8	Japan,Vietnam	0.546745	0.532945	Vietnam:85.9%,Japan:14.1%
ARCHes	165	16	Japan,Vietnam	0.546401	0.534907	Vietnam:92.1%,Japan:7.9%
ARCHes	166	2	AsiaS,Vietnam	0.749175	0.749175	AsiaS:50.0%,Vietnam:50.0%
ARCHes	166	4	AsiaS,Vietnam	0.608815	0.607833	Vietnam:74.5%,AsiaS:25.5%
ARCHes	166	8	AsiaS,Vietnam	0.464485	0.463316	Vietnam:90.0%,AsiaS:10.0%
ARCHes	166	16	AsiaS,Vietnam	0.456819	0.456353	Vietnam:95.4%,AsiaS:4.6%
ARCHes	167	2	AsiaS,Vietnam	0.76583	0.76583	AsiaS:50.0%,Vietnam:50.0%
ARCHes	167	4	AsiaS,Vietnam	0.759501	0.749366	AsiaS:75.1%,Vietnam:24.9%
ARCHes	167	8	AsiaS,Vietnam	0.813268	0.809439	AsiaS:87.3%,Vietnam:12.7%
ARCHes	167	16	AsiaS,Vietnam	0.879997	0.87721	AsiaS:93.4%,Vietnam:6.6%
ARCHes	168	2	AsiaNE,China	0.577196	0.577196	AsiaNE:50.0%,China:50.0%
ARCHes	168	4	AsiaNE,China	0.580922	0.55451	AsiaNE:69.3%,China:30.7%
ARCHes	168	8	AsiaNE,China	0.511732	0.487157	AsiaNE:82.8%,China:17.2%
ARCHes	168	16	AsiaNE,China	0.489565	0.47029	AsiaNE:90.8%,China:9.2%
ARCHes	169	2	AsiaNE,China	0.5	0.5	AsiaNE:50.0%,China:50.0%
ARCHes	169	4	AsiaNE,China	0.710253	0.647458	China:71.0%,AsiaNE:29.0%
ARCHes	169	8	AsiaNE,China	0.807469	0.752837	China:80.7%,AsiaNE:19.3%
ARCHes	169	16	AsiaNE,China	0.863839	0.824419	China:86.4%,AsiaNE:13.6%
ARCHes	170	2	Slavic,UralVolga	0.587294	0.582829	Slavic:50.0%,UralVolga:50.0%
ARCHes	170	4	Slavic,UralVolga	0.810458	0.745611	UralVolga:75.7%,Slavic:24.3%
ARCHes	170	8	Slavic,UralVolga	0.866901	0.812832	UralVolga:85.8%,Slavic:14.2%
ARCHes	170	16	Slavic,UralVolga	0.919375	0.869061	UralVolga:93.3%,Slavic:6.7%
ARCHes	171	2	Slavic,UralVolga	0.660946	0.649437	Slavic:50.0%,UralVolga:50.0%
ARCHes	171	4	Slavic,UralVolga	0.601597	0.566041	Slavic:70.9%,UralVolga:29.1%
ARCHes	171	8	Slavic,UralVolga	0.603717	0.582369	Slavic:86.6%,UralVolga:13.4%
ARCHes	171	16	Slavic,UralVolga	0.57576	0.560727	Slavic:89.3%,UralVolga:10.7%
ARCHes	172	2	GBR,Italy	0.516348	0.480405	GBR:50.0%,Italy:50.0%
ARCHes	172	4	GBR,Italy	0.682446	0.584265	GBR:78.3%,Italy:21.7%
ARCHes	172	8	GBR,Italy	0.761326	0.704002	GBR:89.6%,Italy:10.4%
ARCHes	172	16	GBR,Italy	0.802906	0.7716	GBR:95.3%,Italy:4.7%
ARCHes	173	2	GBR,Italy	0.648947	0.648947	GBR:50.0%,Italy:50.0%
ARCHes	173	4	GBR,Italy	0.708199	0.640877	Italy:76.3%,GBR:23.7%
ARCHes	173	8	GBR,Italy	0.709548	0.677985	Italy:87.1%,GBR:12.9%
ARCHes	173	16	GBR,Italy	0.71681	0.679794	Italy:96.9%,GBR:3.1%
ARCHes	174	2	France,Italy	0.533393	0.518015	France:50.0%,Italy:50.0%
ARCHes	174	4	France,Italy	0.331342	0.302448	France:75.1%,Italy:24.9%
ARCHes	174	8	France,Italy	0.266216	0.266216	France:88.8%,Italy:11.2%
ARCHes	174	16	France,Italy	0.266216	0.266216	France:94.5%,Italy:5.5%
ARCHes	175	2	France,Italy	0.839411	0.750026	France:50.0%,Italy:50.0%
ARCHes	175	4	France,Italy	0.721825	0.675356	Italy:74.3%,France:25.7%
ARCHes	175	8	France,Italy	0.67471	0.673	Italy:85.4%,France:14.6%
ARCHes	175	16	France,Italy	0.732115	0.725381	Italy:93.7%,France:6.3%
ARCHes	176	2	Italy,Spain	0.52571	0.52571	Italy:50.0%,Spain:50.0%
ARCHes	176	4	Italy,Spain	0.425676	0.407346	Spain:70.2%,Italy:29.8%
ARCHes	176	8	Italy,Spain	0.416236	0.381093	Spain:83.6%,Italy:16.4%
ARCHes	176	16	Italy,Spain	0.372319	0.348938	Spain:93.4%,Italy:6.6%
ARCHes	177	2	Italy,Spain	0.508677	0.508677	Italy:50.0%,Spain:50.0%
ARCHes	177	4	Italy,Spain	0.590298	0.575514	Italy:77.9%,Spain:22.1%
ARCHes	177	8	Italy,Spain	0.63201	0.602785	Italy:85.9%,Spain:14.1%
ARCHes	177	16	Italy,Spain	0.653623	0.63708	Italy:93.7%,Spain:6.3%
ARCHes	178	2	Italy,UralVolga	0.655925	0.655925	Italy:50.0%,UralVolga:50.0%
ARCHes	178	4	Italy,UralVolga	0.871705	0.865499	UralVolga:77.2%,Italy:22.8%
ARCHes	178	8	Italy,UralVolga	0.919386	0.883838	UralVolga:88.5%,Italy:11.5%
ARCHes	178	16	Italy,UralVolga	0.965972	0.958248	UralVolga:96.6%,Italy:3.4%
ARCHes	179	2	Italy,UralVolga	0.711826	0.703014	Italy:50.0%,UralVolga:50.0%
ARCHes	179	4	Italy,UralVolga	0.733751	0.724247	Italy:76.2%,UralVolga:23.8%
ARCHes	179	8	Italy,UralVolga	0.765803	0.757819	Italy:90.8%,UralVolga:9.2%
ARCHes	179	16	Italy,UralVolga	0.747223	0.743707	Italy:93.8%,UralVolga:6.2%
ARCHes	180	2	France,GBR	0.557511	0.547854	France:50.0%,GBR:50.0%
ARCHes	180	4	France,GBR	0.337949	0.33586	France:71.0%,GBR:29.0%
ARCHes	180	8	France,GBR	0.10958	0.098846	France:89.0%,GBR:11.0%
ARCHes	180	16	France,GBR	0.0719312	0.0644596	France:92.8%,GBR:7.2%
ARCHes	181	2	France,GBR	0.5248	0.5	France:50.0%,GBR:50.0%
ARCHes	181	4	France,GBR	0.792874	0.693844	GBR:77.6%,France:22.4%
ARCHes	181	8	France,GBR	0.740907	0.665191	GBR:87.9%,France:12.1%
ARCHes	181	16	France,GBR	0.703551	0.66514	GBR:95.3%,France:4.7%
ARCHes	182	2	GBR,Spain	0.529152	0.513706	GBR:50.0%,Spain:50.0%
ARCHes	182	4	GBR,Spain	0.467268	0.413032	Spain:70.0%,GBR:30.0%
ARCHes	182	8	GBR,Spain	0.441927	0.41042	Spain:89.9%,GBR:10.1%
ARCHes	182	16	GBR,Spain	0.455771	0.432658	Spain:95.1%,GBR:4.9%
ARCHes	183	2	GBR,Spain	0.550391	0.485972	GBR:50.0%,Spain:50.0%
ARCHes	183	4	GBR,Spain	0.742456	0.663187	GBR:74.2%,Spain:25.8%
ARCHes	183	8	GBR,Spain	0.813498	0.756542	GBR:89.9%,Spain:10.1%
ARCHes	183	16	GBR,Spain	0.813498	0.783492	GBR:93.8%,Spain:6.2%
ARCHes	184	2	GBR,UralVolga	0.702731	0.689866	GBR:50.0%,UralVolga:50.0%
ARCHes	184	4	GBR,UralVolga	0.851249	0.843714	UralVolga:80.0%,GBR:20.0%
ARCHes	184	8	GBR,UralVolga	0.930387	0.918525	UralVolga:88.4%,GBR:11.6%
ARCHes	184	16	GBR,UralVolga	0.963728	0.961697	UralVolga:95.8%,GBR:4.2%
ARCHes	185	2	GBR,UralVolga	0.86393	0.850986	GBR:50.0%,UralVolga:50.0%
ARCHes	185	4	GBR,UralVolga	0.961338	0.912988	GBR:77.6%,UralVolga:22.4%
ARCHes	185	8	GBR,UralVolga	0.972567	0.948051	GBR:88.7%,UralVolga:11.3%
ARCHes	185	16	GBR,UralVolga	0.995289	0.978942	GBR:90.7%,UralVolga:9.3%
ARCHes	186	2	France,Spain	0.637706	0.621357	France:50.0%,Spain:50.0%
ARCHes	186	4	France,Spain	0.521564	0.496307	Spain:76.7%,France:23.3%
ARCHes	186	8	France,Spain	0.444154	0.422467	Spain:88.5%,France:11.5%
ARCHes	186	16	France,Spain	0.4057	0.394317	Spain:93.3%,France:6.7%
ARCHes	187	2	France,Spain	0.574862	0.542895	France:50.0%,Spain:50.0%
ARCHes	187	4	France,Spain	0.377018	0.346762	France:75.2%,Spain:24.8%
ARCHes	187	8	France,Spain	0.295861	0.277932	France:87.8%,Spain:12.2%
ARCHes	187	16	France,Spain	0.22052	0.202592	France:94.6%,Spain:5.4%
ARCHes	188	2	France,UralVolga	0.610657	0.610657	France:50.0%,UralVolga:50.0%
ARCHes	188	4	France,UralVolga	0.763271	0.755418	UralVolga:71.5%,France:28.5%
ARCHes	188	8	France,UralVolga	0.865905	0.851183	UralVolga:86.6%,France:13.4%
ARCHes	188	16	France,UralVolga	0.963667	0.948945	UralVolga:96.4%,France:3.6%
ARCHes	189	2	France,UralVolga	0.516348	0.513565	France:50.0%,UralVolga:50.0%
ARCHes	189	4	France,UralVolga	0.361883	0.32465	France:73.0%,UralVolga:27.0%
ARCHes	189	8	France,UralVolga	0.196148	0.189736	France:89.3%,UralVolga:10.7%
ARCHes	189	16	France,UralVolga	0.168211	0.165093	France:94.3%,UralVolga:5.7%
ARCHes	190	2	Spain,UralVolga	0.507757	0.461822	Spain:50.0%,UralVolga:50.0%
ARCHes	190	4	Spain,UralVolga	0.763584	0.717577	UralVolga:77.4%,Spain:22.6%
ARCHes	190	8	Spain,UralVolga	0.86023	0.823229	UralVolga:87.5%,Spain:12.5%
ARCHes	190	16	Spain,UralVolga	0.909835	0.879519	UralVolga:92.5%,Spain:7.5%
ARCHes	191	2	Spain,UralVolga	0.49417	0.475865	Spain:50.0%,UralVolga:50.0%
ARCHes	191	4	Spain,UralVolga	0.389921	0.375717	Spain:70.1%,UralVolga:29.9%
ARCHes	191	8	Spain,UralVolga	0.325907	0.309111	Spain:83.6%,UralVolga:16.4%
ARCHes	191	16	Spain,UralVolga	0.266405	0.26013	Spain:91.2%,UralVolga:8.8%
ARCHes	192	2	China,Japan	0.427135	0.427135	China:50.0%,Japan:50.0%
ARCHes	192	4	China,Japan	0.743794	0.70318	Japan:74.4%,China:25.6%
ARCHes	192	8	China,Japan	0.857861	0.830317	Japan:85.8%,China:14.2%
ARCHes	192	16	China,Japan	0.924319	0.912638	Japan:92.4%,China:7.6%
ARCHes	193	2	China,Japan	0.5	0.5	China:50.0%,Japan:50.0%
ARCHes	193	4	China,Japan	0.357724	0.315464	China:74.9%,Japan:25.1%
ARCHes	193	8	China,Japan	0.330272	0.330272	China:92.5%,Japan:7.5%
ARCHes	193	16	China,Japan	0.355308	0.355308	China:98.2%,Japan:1.8%
ARCHes	194	2	China,Vietnam	1	1	China:50.0%,Vietnam:50.0%
ARCHes	194	4	China,Vietnam	0.793841	0.783223	Vietnam:72.3%,China:27.7%
ARCHes	194	8	China,Vietnam	0.679438	0.64738	Vietnam:87.2%,China:12.8%
ARCHes	194	16	China,Vietnam	0.605138	0.577155	Vietnam:94.7%,China:5.3%
ARCHes	195	2	China,Vietnam	0.704098	0.704098	China:50.0%,Vietnam:50.0%
ARCHes	195	4	China,Vietnam	0.888049	0.827848	China:72.8%,Vietnam:27.2%
ARCHes	195	8	China,Vietnam	0.94599	0.867833	China:87.8%,Vietnam:12.2%
ARCHes	195	16	China,Vietnam	0.982452	0.95331	China:95.9%,Vietnam:4.1%
ARCHes	196	2	Japan,Vietnam	0.517731	0.517731	Japan:50.0%,Vietnam:50.0%
ARCHes	196	4	Japan,Vietnam	0.803437	0.763496	Japan:79.6%,Vietnam:20.4%
ARCHes	196	8	Japan,Vietnam	0.887333	0.887333	Japan:88.7%,Vietnam:11.3%
ARCHes	196	16	Japan,Vietnam	0.910998	0.910998	Japan:91.1%,Vietnam:8.9%
ARCHes	197	2	Japan,Vietnam	0.687219	0.687219	Japan:50.0%,Vietnam:50.0%
ARCHes	197	4	Japan,Vietnam	0.628825	0.593118	Vietnam:70.5%,Japan:29.5%
ARCHes	197	8	Japan,Vietnam	0.577119	0.57139	Vietnam:85.7%,Japan:14.3%
ARCHes	197	16	Japan,Vietnam	0.58378	0.570601	Vietnam:91.6%,Japan:8.4%
ARCHes	198	2	AsiaS,Vietnam	0.54195	0.54195	AsiaS:50.0%,Vietnam:50.0%
ARCHes	198	4	AsiaS,Vietnam	0.282809	0.279249	Vietnam:78.2%,AsiaS:21.8%
ARCHes	198	8	AsiaS,Vietnam	0.201449	0.201081	Vietnam:88.8%,AsiaS:11.2%
ARCHes	198	16	AsiaS,Vietnam	0.183388	0.183388	Vietnam:94.0%,AsiaS:6.0%
ARCHes	199	2	AsiaS,Vietnam	0.462481	0.462481	AsiaS:50.0%,Vietnam:50.0%
ARCHes	199	4	AsiaS,Vietnam	0.443819	0.43771	AsiaS:80.6%,Vietnam:19.4%
ARCHes	199	8	AsiaS,Vietnam	0.51318	0.499037	AsiaS:88.8%,Vietnam:11.2%
ARCHes	199	16	AsiaS,Vietnam	0.484496	0.484496	AsiaS:96.2%,Vietnam:3.8%
ARCHes	200	2	AsiaNE,China	0.5	0.5	AsiaNE:50.0%,China:50.0%
ARCHes	200	4	AsiaNE,China	0.269361	0.269361	AsiaNE:74.0%,China:26.0%
ARCHes	200	8	AsiaNE,China	0.133449	0.109459	AsiaNE:87.6%,China:12.4%
ARCHes	200	16	AsiaNE,China	0.0737822	0.0481442	AsiaNE:92.6%,China:7.4%
ARCHes	201	2	AsiaNE,China	0.269022	0.269022	AsiaNE:50.0%,China:50.0%
ARCHes	201	4	AsiaNE,China	0.510256	0.493191	China:73.1%,AsiaNE:26.9%
ARCHes	201	8	AsiaNE,China	0.535056	0.520178	China:80.8%,AsiaNE:19.2%
ARCHes	201	16	AsiaNE,China	0.574355	0.562495	China:88.6%,AsiaNE:11.4%
ARCHes	202	2	Slavic,UralVolga	0.574337	0.574337	Slavic:50.0%,UralVolga:50.0%
ARCHes	202	4	Slavic,UralVolga	0.737296	0.711287	UralVolga:71.6%,Slavic:28.4%
ARCHes	202	8	Slavic,UralVolga	0.882022	0.869139	UralVolga:88.2%,Slavic:11.8%
ARCHes	202	16	Slavic,UralVolga	0.940343	0.930985	UralVolga:94.0%,Slavic:6.0%
ARCHes	203	2	Slavic,UralVolga	0.637192	0.600557	Slavic:50.0%,UralVolga:50.0%
ARCHes	203	4	Slavic,UralVolga	0.571215	0.535032	Slavic:76.1%,UralVolga:23.9%
ARCHes	203	8	Slavic,UralVolga	0.518135	0.495927	Slavic:85.7%,UralVolga:14.3%
ARCHes	203	16	Slavic,UralVolga	0.508232	0.488383	Slavic:90.7%,UralVolga:9.3%
ARCHes	204	2	GBR,Italy	0.560713	0.560713	GBR:50.0%,Italy:50.0%
ARCHes	204	4	GBR,Italy	0.722762	0.653182	GBR:77.2%,Italy:22.8%
ARCHes	204	8	GBR,Italy	0.910823	0.874212	GBR:89.2%,Italy:10.8%
ARCHes	204	16	GBR,Italy	0.932722	0.89611	GBR:93.3%,Italy:6.7%
ARCHes	205	2	GBR,Italy	0.512554	0.457132	GBR:50.0%,Italy:50.0%
ARCHes	205	4	GBR,Italy	0.477085	0.453481	Italy:81.4%,GBR:18.6%
ARCHes	205	8	GBR,Italy	0.540325	0.485892	Italy:90.8%,GBR:9.2%
ARCHes	205	16	GBR,Italy	0.534945	0.5112	Italy:94.7%,GBR:5.3%
ARCHes	206	2	France,Italy	0.540065	0.540065	France:50.0%,Italy:50.0%
ARCHes	206	4	France,Italy	0.369904	0.369904	France:75.2%,Italy:24.8%
ARCHes	206	8	France,Italy	0.289014	0.289014	France:84.4%,Italy:15.6%
ARCHes	206	16	France,Italy	0.0514284	0.0514284	France:94.0%,Italy:6.0%
ARCHes	207	2	France,Italy	0.696669	0.654835	France:50.0%,Italy:50.0%
ARCHes	207	4	France,Italy	0.718489	0.691257	Italy:76.6%,France:23.4%
ARCHes	207	8	France,Italy	0.668732	0.634641	Italy:83.8%,France:16.2%
ARCHes	207	16	France,Italy	0.617903	0.607415	Italy:88.8%,France:11.2%
ARCHes	208	2	Italy,Spain	0.47864	0.47864	Italy:50.0%,Spain:50.0%
ARCHes	208	4	Italy,Spain	0.425275	0.378452	Spain:71.8%,Italy:28.2%
ARCHes	208	8	Italy,Spain	0.418515	0.356094	Spain:81.8%,Italy:18.2%
ARCHes	208	16	Italy,Spain	0.404001	0.350874	Spain:86.3%,Italy:13.7%
ARCHes	209	2	Italy,Spain	0.403065	0.3857	Italy:50.0%,Spain:50.0%
ARCHes	209	4	Italy,Spain	0.611822	0.571803	Italy:74.5%,Spain:25.5%
ARCHes	209	8	Italy,Spain	0.700388	0.664066	Italy:84.7%,Spain:15.3%
ARCHes	209	16	Italy,Spain	0.76882	0.731911	Italy:96.0%,Spain:4.0%
ARCHes	210	2	Italy,UralVolga	0.612641	0.603112	Italy:50.0%,UralVolga:50.0%
ARCHes	210	4	Italy,UralVolga	0.797051	0.75819	UralVolga:75.2%,Italy:24.8%
ARCHes	210	8	Italy,UralVolga	0.887301	0.865718	UralVolga:88.7%,Italy:11.3%
ARCHes	210	16	Italy,UralVolga	0.938385	0.918503	UralVolga:93.8%,Italy:6.2%
ARCHes	211	2	Italy,UralVolga	0.59911	0.59911	Italy:50.0%,UralVolga:50.0%
ARCHes	211	4	Italy,UralVolga	0.562159	0.551066	Italy:69.1%,UralVolga:30.9%
ARCHes	211	8	Italy,UralVolga	0.585416	0.581058	Italy:80.4%,UralVolga:19.6%
ARCHes	211	16	Italy,UralVolga	0.575447	0.572584	Italy:90.0%,UralVolga:10.0%
ARCHes	212	2	France,GBR	0.703041	0.703041	France:50.0%,GBR:50.0%
ARCHes	212	4	France,GBR	0.561972	0.560184	France:78.0%,GBR:22.0%
ARCHes	212	8	France,GBR	0.500075	0.500075	France:89.5%,GBR:10.5%
ARCHes	212	16	France,GBR	0.440843	0.440843	France:95.9%,GBR:4.1%
ARCHes	213	2	France,GBR	0.539954	0.539954	France:50.0%,GBR:50.0%
ARCHes	213	4	France,GBR	0.802638	0.740917	GBR:76.0%,France:24.0%
ARCHes	213	8	France,GBR	0.934134	0.87055	GBR:89.2%,France:10.8%
ARCHes	213	16	France,GBR	0.955373	0.900463	GBR:93.0%,France:7.0%
ARCHes	214	2	GBR,Spain	0.611469	0.574182	GBR:50.0%,Spain:50.0%
ARCHes	214	4	GBR,Spain	0.554985	0.465423	Spain:71.2%,GBR:28.8%
ARCHes	214	8	GBR,Spain	0.56955	0.495165	Spain:82.6%,GBR:17.4%
ARCHes	214	16	GBR,Spain	0.538092	0.488265	Spain:92.5%,GBR:7.5%
ARCHes	215	2	GBR,Spain	0.56546	0.552681	GBR:50.0%,Spain:50.0%
ARCHes	215	4	GBR,Spain	0.687147	0.624056	GBR:68.7%,Spain:31.3%
ARCHes	215	8	GBR,Spain	0.869914	0.80656	GBR:87.0%,Spain:13.0%
ARCHes	215	16	GBR,Spain	0.918287	0.875744	GBR:95.4%,Spain:4.6%
ARCHes	216	2	GBR,UralVolga	0.807788	0.777516	GBR:50.0%,UralVolga:50.0%
ARCHes	216	4	GBR,UralVolga	0.844246	0.825073	UralVolga:75.4%,GBR:24.6%
ARCHes	216	8	GBR,UralVolga	0.920577	0.900048	UralVolga:87.1%,GBR:12.9%
ARCHes	216	16	GBR,UralVolga	0.955933	0.94804	UralVolga:90.7%,GBR:9.3%
ARCHes	217	2	GBR,UralVolga	0.616528	0.600029	GBR:50.0%,UralVolga:50.0%
ARCHes	217	4	GBR,UralVolga	0.745034	0.70083	GBR:80.4%,UralVolga:19.6%
ARCHes	217	8	GBR,UralVolga	0.727205	0.701211	GBR:89.0%,UralVolga:11.0%
ARCHes	217	16	GBR,UralVolga	0.725126	0.716254	GBR:94.7%,UralVolga:5.3%
ARCHes	218	2	France,Spain	0.75598	0.694251	France:50.0%,Spain:50.0%
ARCHes	218	4	France,Spain	0.654886	0.580752	Spain:71.0%,France:29.0%
ARCHes	218	8	France,Spain	0.479599	0.456674	Spain:92.4%,France:7.6%
ARCHes	218	16	France,Spain	0.436964	0.429247	Spain:95.7%,France:4.3%
ARCHes	219	2	France,Spain	0.43909	0.43909	France:50.0%,Spain:50.0%
ARCHes	219	4	France,Spain	0.453899	0.437812	France:75.2%,Spain:24.8%
ARCHes	219	8	France,Spain	0.357836	0.357836	France:83.4%,Spain:16.6%
ARCHes	219	16	France,Spain	0.38884	0.38884	France:91.1%,Spain:8.9%
ARCHes	220	2	France,UralVolga	0.5	0.5	France:50.0%,UralVolga:50.0%
ARCHes	220	4	France,UralVolga	0.761381	0.740067	UralVolga:76.1%,France:23.9%
ARCHes	220	8	France,UralVolga	0.889419	0.863964	UralVolga:88.9%,France:11.1%
ARCHes	220	16	France,UralVolga	0.928941	0.907629	UralVolga:92.9%,France:7.1%
ARCHes	221	2	France,UralVolga	0.608008	0.608008	France:50.0%,UralVolga:50.0%
ARCHes	221	4	France,UralVolga	0.706482	0.696876	France:69.6%,UralVolga:30.4%
ARCHes	221	8	France,UralVolga	0.605685	0.596193	France:83.9%,UralVolga:16.1%
ARCHes	221	16	France,UralVolga	0.527955	0.521917	France:95.6%,UralVolga:4.4%
ARCHes	222	2	Spain,UralVolga	0.485514	0.485514	Spain:50.0%,UralVolga:50.0%
ARCHes	222	4	Spain,UralVolga	0.683098	0.660325	UralVolga:71.3%,Spain:28.7%
ARCHes	222	8	Spain,UralVolga	0.809916	0.783939	UralVolga:85.3%,Spain:14.7%
ARCHes	222	16	Spain,UralVolga	0.865469	0.839031	UralVolga:92.2%,Spain:7.8%
ARCHes	223	2	Spain,UralVolga	0.361344	0.361344	Spain:50.0%,UralVolga:50.0%
ARCHes	223	4	Spain,UralVolga	0.355434	0.353973	Spain:74.9%,UralVolga:25.1%
ARCHes	223	8	Spain,UralVolga	0.417134	0.410022	Spain:87.4%,UralVolga:12.6%
ARCHes	223	16	Spain,UralVolga	0.408377	0.40565	Spain:95.2%,UralVolga:4.8%
ARCHes	224	2	China,Japan	0.538335	0.538335	China:50.0%,Japan:50.0%
ARCHes	224	4	China,Japan	0.825682	0.738478	Japan:75.0%,China:25.0%
ARCHes	224	8	China,Japan	0.896458	0.825092	Japan:85.4%,China:14.6%
ARCHes	224	16	China,Japan	0.903004	0.877831	Japan:94.2%,China:5.8%
ARCHes	225	2	China,Japan	0.771643	0.746843	China:50.0%,Japan:50.0%
ARCHes	225	4	China,Japan	0.86841	0.800978	China:78.7%,Japan:21.3%
ARCHes	225	8	China,Japan	0.796587	0.765754	China:91.7%,Japan:8.3%
ARCHes	225	16	China,Japan	0.876186	0.844203	China:94.4%,Japan:5.6%
ARCHes	226	2	China,Vietnam	0.627083	0.627083	China:50.0%,Vietnam:50.0%
ARCHes	226	4	China,Vietnam	0.567011	0.567011	Vietnam:70.9%,China:29.1%
ARCHes	226	8	China,Vietnam	0.533588	0.533588	Vietnam:83.6%,China:16.4%
ARCHes	226	16	China,Vietnam	0.503383	0.503383	Vietnam:90.4%,China:9.6%
ARCHes	227	2	China,Vietnam	0.573089	0.573089	China:50.0%,Vietnam:50.0%
ARCHes	227	4	China,Vietnam	0.740456	0.740456	China:72.3%,Vietnam:27.7%
ARCHes	227	8	China,Vietnam	0.795591	0.795591	China:79.6%,Vietnam:20.4%
ARCHes	227	16	China,Vietnam	0.915458	0.915458	China:91.5%,Vietnam:8.5%
ARCHes	228	2	Japan,Vietnam	0.515379	0.515379	Japan:50.0%,Vietnam:50.0%
ARCHes	228	4	Japan,Vietnam	0.760056	0.754499	Japan:76.0%,Vietnam:24.0%
ARCHes	228	8	Japan,Vietnam	0.89133	0.886829	Japan:89.1%,Vietnam:10.9%
ARCHes	228	16	Japan,Vietnam	0.92962	0.92512	Japan:93.0%,Vietnam:7.0%
ARCHes	229	2	Japan,Vietnam	0.533421	0.533421	Japan:50.0%,Vietnam:50.0%
ARCHes	229	4	Japan,Vietnam	0.514945	0.485789	Vietnam:75.4%,Japan:24.6%
ARCHes	229	8	Japan,Vietnam	0.550379	0.511205	Vietnam:87.5%,Japan:12.5%
ARCHes	229	16	Japan,Vietnam	0.515744	0.509921	Vietnam:94.3%,Japan:5.7%
ARCHes	230	2	AsiaS,Vietnam	0.80181	0.80181	AsiaS:50.0%,Vietnam:50.0%
ARCHes	230	4	AsiaS,Vietnam	0.615993	0.613587	Vietnam:72.8%,AsiaS:27.2%
ARCHes	230	8	AsiaS,Vietnam	0.569224	0.567396	Vietnam:84.4%,AsiaS:15.6%
ARCHes	230	16	AsiaS,Vietnam	0.517366	0.516515	Vietnam:93.9%,AsiaS:6.1%
ARCHes	231	2	AsiaS,Vietnam	0.779381	0.779381	AsiaS:50.0%,Vietnam:50.0%
ARCHes	231	4	AsiaS,Vietnam	0.860397	0.845318	AsiaS:76.4%,Vietnam:23.6%
ARCHes	231	8	AsiaS,Vietnam	0.872984	0.859959	AsiaS:86.0%,Vietnam:14.0%
ARCHes	231	16	AsiaS,Vietnam	0.940636	0.931321	AsiaS:94.2%,Vietnam:5.8%
ARCHes	232	2	AsiaNE,China	0.604479	0.602229	AsiaNE:50.0%,China:50.0%
ARCHes	232	4	AsiaNE,China	0.494516	0.475355	AsiaNE:73.6%,China:26.4%
ARCHes	232	8	AsiaNE,China	0.475598	0.45374	AsiaNE:80.2%,China:19.8%
ARCHes	232	16	AsiaNE,China	0.399571	0.374184	AsiaNE:88.4%,China:11.6%
ARCHes	233	2	AsiaNE,China	0.5	0.5	AsiaNE:50.0%,China:50.0%
ARCHes	233	4	AsiaNE,China	0.743275	0.707658	China:74.3%,AsiaNE:25.7%
ARCHes	233	8	AsiaNE,China	0.877239	0.857395	China:87.7%,AsiaNE:12.3%
ARCHes	233	16	AsiaNE,China	0.943374	0.923093	China:94.3%,AsiaNE:5.7%
ARCHes	234	2	Slavic,UralVolga	0.689741	0.640365	Slavic:50.0%,UralVolga:50.0%
ARCHes	234	4	Slavic,UralVolga	0.660587	0.603542	UralVolga:78.6%,Slavic:21.4%
ARCHes	234	8	Slavic,UralVolga	0.625376	0.605468	UralVolga:91.0%,Slavic:9.0%
ARCHes	234	16	Slavic,UralVolga	0.604789	0.598752	UralVolga:97.4%,Slavic:2.6%
ARCHes	235	2	Slavic,UralVolga	0.589856	0.589856	Slavic:50.0%,UralVolga:50.0%
ARCHes	235	4	Slavic,UralVolga	0.506989	0.49645	Slavic:75.6%,UralVolga:24.4%
ARCHes	235	8	Slavic,UralVolga	0.496597	0.488131	Slavic:86.3%,UralVolga:13.7%
ARCHes	235	16	Slavic,UralVolga	0.475684	0.468343	Slavic:94.4%,UralVolga:5.6%
ARCHes	236	2	GBR,Italy	0.5	0.5	GBR:50.0%,Italy:50.0%
ARCHes	236	4	GBR,Italy	0.695325	0.616944	GBR:74.7%,Italy:25.3%
ARCHes	236	8	GBR,Italy	0.844245	0.765871	GBR:86.8%,Italy:13.2%
ARCHes	236	16	GBR,Italy	0.887019	0.845713	GBR:95.3%,Italy:4.7%
ARCHes	237	2	GBR,Italy	0.544374	0.4752	GBR:50.0%,Italy:50.0%
ARCHes	237	4	GBR,Italy	0.503245	0.454227	Italy:75.3%,GBR:24.7%
ARCHes	237	8	GBR,Italy	0.575215	0.524714	Italy:86.7%,GBR:13.3%
ARCHes	237	16	GBR,Italy	0.549288	0.511498	Italy:95.4%,GBR:4.6%
ARCHes	238	2	France,Italy	0.660597	0.620643	France:50.0%,Italy:50.0%
ARCHes	238	4	France,Italy	0.522786	0.485424	France:78.5%,Italy:21.5%
ARCHes	238	8	France,Italy	0.43688	0.431311	France:89.2%,Italy:10.8%
ARCHes	238	16	France,Italy	0.394824	0.394824	France:95.2%,Italy:4.8%
ARCHes	239	2	France,Italy	0.735714	0.576174	France:50.0%,Italy:50.0%
ARCHes	239	4	France,Italy	0.738516	0.642332	Italy:72.8%,France:27.2%
ARCHes	239	8	France,Italy	0.644842	0.574815	Italy:86.6%,France:13.4%
ARCHes	239	16	France,Italy	0.658635	0.628673	Italy:91.5%,France:8.5%
ARCHes	240	2	Italy,Spain	0.548246	0.548246	Italy:50.0%,Spain:50.0%
ARCHes	240	4	Italy,Spain	0.42976	0.420332	Spain:69.4%,Italy:30.6%
ARCHes	240	8	Italy,Spain	0.391226	0.389805	Spain:82.1%,Italy:17.9%
ARCHes	240	16	Italy,Spain	0.330523	0.330523	Spain:89.6%,Italy:10.4%
ARCHes	241	2	Italy,Spain	0.576783	0.576783	Italy:50.0%,Spain:50.0%
ARCHes	241	4	Italy,Spain	0.682862	0.642997	Italy:77.9%,Spain:22.1%
ARCHes	241	8	Italy,Spain	0.728091	0.697519	Italy:89.7%,Spain:10.3%
ARCHes	241	16	Italy,Spain	0.695359	0.670623	Italy:93.4%,Spain:6.6%
ARCHes	242	2	Italy,UralVolga	0.508438	0.508438	Italy:50.0%,UralVolga:50.0%
ARCHes	242	4	Italy,UralVolga	0.72618	0.694569	UralVolga:71.3%,Italy:28.7%
ARCHes	242	8	Italy,UralVolga	0.841876	0.800092	UralVolga:85.9%,Italy:14.1%
ARCHes	242	16	Italy,UralVolga	0.88915	0.856016	UralVolga:92.7%,Italy:7.3%
ARCHes	243	2	Italy,UralVolga	0.567699	0.542687	Italy:50.0%,UralVolga:50.0%
ARCHes	243	4	Italy,UralVolga	0.469286	0.447138	Italy:77.1%,UralVolga:22.9%
ARCHes	243	8	Italy,UralVolga	0.476545	0.468447	Italy:89.2%,UralVolga:10.8%
ARCHes	243	16	Italy,UralVolga	0.478367	0.472166	Italy:94.9%,UralVolga:5.1%
ARCHes	244	2	France,GBR	0.654947	0.654947	France:50.0%,GBR:50.0%
ARCHes	244	4	France,GBR	0.67016	0.64645	France:74.1%,GBR:25.9%
ARCHes	244	8	France,GBR	0.685098	0.67045	France:90.9%,GBR:9.1%
ARCHes	244	16	France,GBR	0.595785	0.582619	France:97.5%,GBR:2.5%
ARCHes	245	2	France,GBR	0.591764	0.591764	France:50.0%,GBR:50.0%
ARCHes	245	4	France,GBR	0.786372	0.755614	GBR:71.9%,France:28.1%
ARCHes	245	8	France,GBR	0.893284	0.86498	GBR:86.9%,France:13.1%
ARCHes	245	16	France,GBR	0.983243	0.950152	GBR:94.1%,France:5.9%
ARCHes	246	2	GBR,Spain	0.570175	0.545375	GBR:50.0%,Spain:50.0%
ARCHes	246	4	GBR,Spain	0.570292	0.515964	Spain:78.3%,GBR:21.7%
ARCHes	246	8	GBR,Spain	0.502682	0.465115	Spain:86.4%,GBR:13.6%
ARCHes	246	16	GBR,Spain	0.463059	0.432475	Spain:95.6%,GBR:4.4%
ARCHes	247	2	GBR,Spain	0.573929	0.535595	GBR:50.0%,Spain:50.0%
ARCHes	247	4	GBR,Spain	0.744591	0.689082	GBR:74.5%,Spain:25.5%
ARCHes	247	8	GBR,Spain	0.894211	0.877863	GBR:89.4%,Spain:10.6%
ARCHes	247	16	GBR,Spain	0.936676	0.884845	GBR:94.8%,Spain:5.2%
ARCHes	248	2	GBR,UralVolga	0.789481	0.789481	GBR:50.0%,UralVolga:50.0%
ARCHes	248	4	GBR,UralVolga	0.783611	0.778556	UralVolga:74.9%,GBR:25.1%
ARCHes	248	8	GBR,UralVolga	0.881618	0.881618	UralVolga:87.1%,GBR:12.9%
ARCHes	248	16	GBR,UralVolga	0.910168	0.910168	UralVolga:91.0%,GBR:9.0%
ARCHes	249	2	GBR,UralVolga	0.750552	0.724373	GBR:50.0%,UralVolga:50.0%
ARCHes	249	4	GBR,UralVolga	0.821069	0.798844	GBR:71.9%,UralVolga:28.1%
ARCHes	249	8	GBR,UralVolga	0.86585	0.848177	GBR:85.4%,UralVolga:14.6%
ARCHes	249	16	GBR,UralVolga	0.889702	0.867821	GBR:93.5%,UralVolga:6.5%
ARCHes	250	2	France,Spain	0.566211	0.541585	France:50.0%,Spain:50.0%
ARCHes	250	4	France,Spain	0.352406	0.343519	Spain:75.4%,France:24.6%
ARCHes	250	8	France,Spain	0.323508	0.318624	Spain:87.1%,France:12.9%
ARCHes	250	16	France,Spain	0.323226	0.321922	Spain:93.7%,France:6.3%
ARCHes	251	2	France,Spain	0.667079	0.651219	France:50.0%,Spain:50.0%
ARCHes	251	4	France,Spain	0.672346	0.618959	France:82.6%,Spain:17.4%
ARCHes	251	8	France,Spain	0.671495	0.648311	France:93.3%,Spain:6.7%
ARCHes	251	16	France,Spain	0.613723	0.60678	France:97.5%,Spain:2.5%
ARCHes	252	2	France,UralVolga	0.584878	0.572646	France:50.0%,UralVolga:50.0%
ARCHes	252	4	France,UralVolga	0.847572	0.809333	UralVolga:76.5%,France:23.5%
ARCHes	252	8	France,UralVolga	0.908715	0.883403	UralVolga:86.2%,France:13.8%
ARCHes	252	16	France,UralVolga	0.946781	0.923963	UralVolga:94.7%,France:5.3%
ARCHes	253	2	France,UralVolga	0.54092	0.535989	France:50.0%,UralVolga:50.0%
ARCHes	253	4	France,UralVolga	0.41446	0.40128	France:70.3%,UralVolga:29.7%
ARCHes	253	8	France,UralVolga	0.29268	0.275736	France:82.7%,UralVolga:17.3%
ARCHes	253	16	France,UralVolga	0.228757	0.224446	France:94.3%,UralVolga:5.7%
ARCHes	254	2	Spain,UralVolga	0.547546	0.547546	Spain:50.0%,UralVolga:50.0%
ARCHes	254	4	Spain,UralVolga	0.779312	0.776506	UralVolga:75.9%,Spain:24.1%
ARCHes	254	8	Spain,UralVolga	0.840603	0.839434	UralVolga:83.0%,Spain:17.0%
ARCHes	254	16	Spain,UralVolga	0.943226	0.939459	UralVolga:94.3%,Spain:5.7%
ARCHes	255	2	Spain,UralVolga	0.604548	0.601156	Spain:50.0%,UralVolga:50.0%
ARCHes	255	4	Spain,UralVolga	0.39636	0.378377	Spain:77.7%,UralVolga:22.3%
ARCHes	255	8	Spain,UralVolga	0.38398	0.366371	Spain:85.9%,UralVolga:14.1%
ARCHes	255	16	Spain,UralVolga	0.332093	0.326452	Spain:94.3%,UralVolga:5.7%
ARCHes	256	2	China,Japan	0.476488	0.476488	China:50.0%,Japan:50.0%
ARCHes	256	4	China,Japan	0.774576	0.714392	Japan:78.8%,China:21.2%
ARCHes	256	8	China,Japan	0.919157	0.910347	Japan:91.9%,China:8.1%
ARCHes	256	16	China,Japan	0.952269	0.952269	Japan:95.2%,China:4.8%
ARCHes	257	2	China,Japan	0.5	0.5	China:50.0%,Japan:50.0%
ARCHes	257	4	China,Japan	0.26643	0.247715	China:77.8%,Japan:22.2%
ARCHes	257	8	China,Japan	0.396346	0.396346	China:90.8%,Japan:9.2%
ARCHes	257	16	China,Japan	0.43067	0.43067	China:96.8%,Japan:3.2%
ARCHes	258	2	China,Vietnam	0.847618	0.847618	China:50.0%,Vietnam:50.0%
ARCHes	258	4	China,Vietnam	0.699784	0.693924	Vietnam:76.4%,China:23.6%
ARCHes	258	8	China,Vietnam	0.657001	0.654133	Vietnam:90.2%,China:9.8%
ARCHes	258	16	China,Vietnam	0.552829	0.552829	Vietnam:97.3%,China:2.7%
ARCHes	259	2	China,Vietnam	0.585535	0.56756	China:50.0%,Vietnam:50.0%
ARCHes	259	4	China,Vietnam	0.687079	0.55363	China:75.3%,Vietnam:24.7%
ARCHes	259	8	China,Vietnam	0.364228	0.330475	China:87.5%,Vietnam:12.5%
ARCHes	259	16	China,Vietnam	0.315374	0.288225	China:93.5%,Vietnam:6.5%
ARCHes	260	2	Japan,Vietnam	0.583328	0.518235	Japan:50.0%,Vietnam:50.0%
ARCHes	260	4	Japan,Vietnam	0.749977	0.691787	Japan:66.4%,Vietnam:33.6%
ARCHes	260	8	Japan,Vietnam	0.830092	0.782732	Japan:79.6%,Vietnam:20.4%
ARCHes	260	16	Japan,Vietnam	0.935946	0.906	Japan:93.6%,Vietnam:6.4%
ARCHes	261	2	Japan,Vietnam	0.562174	0.562174	Japan:50.0%,Vietnam:50.0%
ARCHes	261	4	Japan,Vietnam	0.497231	0.464734	Vietnam:70.9%,Japan:29.1%
ARCHes	261	8	Japan,Vietnam	0.501493	0.478327	Vietnam:79.8%,Japan:20.2%
ARCHes	261	16	Japan,Vietnam	0.515451	0.503767	Vietnam:87.9%,Japan:12.1%
ARCHes	262	2	AsiaS,Vietnam	0.750478	0.750478	AsiaS:50.0%,Vietnam:50.0%
ARCHes	262	4	AsiaS,Vietnam	0.628637	0.624353	Vietnam:75.4%,AsiaS:24.6%
ARCHes	262	8	AsiaS,Vietnam	0.54352	0.540001	Vietnam:88.7%,AsiaS:11.3%
ARCHes	262	16	AsiaS,Vietnam	0.519231	0.516457	Vietnam:95.1%,AsiaS:4.9%
ARCHes	263	2	AsiaS,Vietnam	0.916017	0.916017	AsiaS:50.0%,Vietnam:50.0%
ARCHes	263	4	AsiaS,Vietnam	0.941739	0.928644	AsiaS:79.6%,Vietnam:20.4%
ARCHes	263	8	AsiaS,Vietnam	0.919622	0.904329	AsiaS:89.1%,Vietnam:10.9%
ARCHes	263	16	AsiaS,Vietnam	0.936083	0.927725	AsiaS:95.1%,Vietnam:4.9%
ARCHes	264	2	AsiaNE,China	0.524342	0.524342	AsiaNE:50.0%,China:50.0%
ARCHes	264	4	AsiaNE,China	0.392033	0.389208	AsiaNE:76.8%,China:23.2%
ARCHes	264	8	AsiaNE,China	0.403243	0.395943	AsiaNE:87.3%,China:12.7%
ARCHes	264	16	AsiaNE,China	0.437399	0.432378	AsiaNE:93.3%,China:6.7%
ARCHes	265	2	AsiaNE,China	0.485568	0.485568	AsiaNE:50.0%,China:50.0%
ARCHes	265	4	AsiaNE,China	0.739061	0.688425	China:81.1%,AsiaNE:18.9%
ARCHes	265	8	AsiaNE,China	0.74703	0.712126	China:90.5%,AsiaNE:9.5%
ARCHes	265	16	AsiaNE,China	0.949188	0.927253	China:97.8%,AsiaNE:2.2%
ARCHes	266	2	Slavic,UralVolga	0.587108	0.587108	Slavic:50.0%,UralVolga:50.0%
ARCHes	266	4	Slavic,UralVolga	0.787925	0.766974	UralVolga:73.4%,Slavic:26.6%
ARCHes	266	8	Slavic,UralVolga	0.905446	0.872796	UralVolga:87.0%,Slavic:13.0%
ARCHes	266	16	Slavic,UralVolga	0.936748	0.920469	UralVolga:91.6%,Slavic:8.4%
ARCHes	267	2	Slavic,UralVolga	0.735873	0.719324	Slavic:50.0%,UralVolga:50.0%
ARCHes	267	4	Slavic,UralVolga	0.56352	0.54849	Slavic:70.4%,UralVolga:29.6%
ARCHes	267	8	Slavic,UralVolga	0.536882	0.52243	Slavic:86.0%,UralVolga:14.0%
ARCHes	267	16	Slavic,UralVolga	0.509731	0.494788	Slavic:93.7%,UralVolga:6.3%
ARCHes	268	2	GBR,Italy	0.473534	0.445706	GBR:50.0%,Italy:50.0%
ARCHes	268	4	GBR,Italy	0.745283	0.700059	GBR:74.5%,Italy:25.5%
ARCHes	268	8	GBR,Italy	0.865919	0.842049	GBR:86.6%,Italy:13.4%
ARCHes	268	16	GBR,Italy	0.962127	0.946283	GBR:98.4%,Italy:1.6%
ARCHes	269	2	GBR,Italy	0.563576	0.563576	GBR:50.0%,Italy:50.0%
ARCHes	269	4	GBR,Italy	0.461879	0.439772	Italy:71.1%,GBR:28.9%
ARCHes	269	8	GBR,Italy	0.5274	0.497267	Italy:90.5%,GBR:9.5%
ARCHes	269	16	GBR,Italy	0.5454	0.498481	Italy:93.3%,GBR:6.7%
ARCHes	270	2	France,Italy	0.647855	0.591774	France:50.0%,Italy:50.0%
ARCHes	270	4	France,Italy	0.55565	0.501765	France:78.0%,Italy:22.0%
ARCHes	270	8	France,Italy	0.47987	0.414806	France:86.8%,Italy:13.2%
ARCHes	270	16	France,Italy	0.474482	0.440958	France:93.6%,Italy:6.4%
ARCHes	271	2	France,Italy	0.642487	0.642487	France:50.0%,Italy:50.0%
ARCHes	271	4	France,Italy	0.601627	0.503601	Italy:77.3%,France:22.7%
ARCHes	271	8	France,Italy	0.592916	0.532409	Italy:87.4%,France:12.6%
ARCHes	271	16	France,Italy	0.581349	0.555125	Italy:95.8%,France:4.2%
ARCHes	272	2	Italy,Spain	0.503347	0.503347	Italy:50.0%,Spain:50.0%
ARCHes	272	4	Italy,Spain	0.475938	0.418948	Spain:70.7%,Italy:29.3%
ARCHes	272	8	Italy,Spain	0.464661	0.384769	Spain:85.5%,Italy:14.5%
ARCHes	272	16	Italy,Spain	0.411969	0.341828	Spain:91.4%,Italy:8.6%
ARCHes	273	2	Italy,Spain	0.540246	0.540246	Italy:50.0%,Spain:50.0%
ARCHes	273	4	Italy,Spain	0.762459	0.665132	Italy:76.8%,Spain:23.2%
ARCHes	273	8	Italy,Spain	0.71594	0.619833	Italy:88.3%,Spain:11.7%
ARCHes	273	16	Italy,Spain	0.697293	0.648593	Italy:94.9%,Spain:5.1%
ARCHes	274	2	Italy,UralVolga	0.493042	0.493042	Italy:50.0%,UralVolga:50.0%
ARCHes	274	4	Italy,UralVolga	0.754919	0.729717	UralVolga:73.2%,Italy:26.8%
ARCHes	274	8	Italy,UralVolga	0.845263	0.818047	UralVolga:84.5%,Italy:15.5%
ARCHes	274	16	Italy,UralVolga	0.899918	0.864403	UralVolga:90.0%,Italy:10.0%
ARCHes	275	2	Italy,UralVolga	0.669329	0.669329	Italy:50.0%,UralVolga:50.0%
ARCHes	275	4	Italy,UralVolga	0.559272	0.551937	Italy:75.9%,UralVolga:24.1%
ARCHes	275	8	Italy,UralVolga	0.535977	0.527371	Italy:87.3%,UralVolga:12.7%
ARCHes	275	16	Italy,UralVolga	0.545445	0.538411	Italy:96.0%,UralVolga:4.0%
ARCHes	276	2	France,GBR	0.5	0.5	France:50.0%,GBR:50.0%
ARCHes	276	4	France,GBR	0.360932	0.360932	France:67.3%,GBR:32.7%
ARCHes	276	8	France,GBR	0.358895	0.358895	France:80.3%,GBR:19.7%
ARCHes	276	16	France,GBR	0.29407	0.29407	France:93.4%,GBR:6.6%
ARCHes	277	2	France,GBR	0.572549	0.572549	France:50.0%,GBR:50.0%
ARCHes	277	4	France,GBR	0.756175	0.713115	GBR:75.6%,France:24.4%
ARCHes	277	8	France,GBR	0.868698	0.784419	GBR:87.9%,France:12.1%
ARCHes	277	16	France,GBR	0.891237	0.856781	GBR:94.7%,France:5.3%
ARCHes	278	2	GBR,Spain	0.598688	0.58076	GBR:50.0%,Spain:50.0%
ARCHes	278	4	GBR,Spain	0.554532	0.485685	Spain:73.2%,GBR:26.8%
ARCHes	278	8	GBR,Spain	0.50993	0.459261	Spain:86.6%,GBR:13.4%
ARCHes	278	16	GBR,Spain	0.477585	0.424587	Spain:94.3%,GBR:5.7%
ARCHes	279	2	GBR,Spain	0.618375	0.542561	GBR:50.0%,Spain:50.0%
ARCHes	279	4	GBR,Spain	0.807481	0.694489	GBR:72.8%,Spain:27.2%
ARCHes	279	8	GBR,Spain	0.753674	0.706426	GBR:85.9%,Spain:14.1%
ARCHes	279	16	GBR,Spain	0.913426	0.862894	GBR:93.8%,Spain:6.2%
ARCHes	280	2	GBR,UralVolga	0.618162	0.611214	GBR:50.0%,UralVolga:50.0%
ARCHes	280	4	GBR,UralVolga	0.824957	0.783139	UralVolga:72.9%,GBR:27.1%
ARCHes	280	8	GBR,UralVolga	0.882842	0.852141	UralVolga:84.6%,GBR:15.4%
ARCHes	280	16	GBR,UralVolga	0.921627	0.904291	UralVolga:92.6%,GBR:7.4%
ARCHes	281	2	GBR,UralVolga	0.883341	0.776796	GBR:50.0%,UralVolga:50.0%
ARCHes	281	4	GBR,UralVolga	0.882252	0.782213	GBR:72.8%,UralVolga:27.2%
ARCHes	281	8	GBR,UralVolga	0.929161	0.877246	GBR:86.6%,UralVolga:13.4%
ARCHes	281	16	GBR,UralVolga	0.963238	0.938713	GBR:91.8%,UralVolga:8.2%
ARCHes	282	2	France,Spain	0.629702	0.538929	France:50.0%,Spain:50.0%
ARCHes	282	4	France,Spain	0.4151	0.367521	Spain:74.7%,France:25.3%
ARCHes	282	8	France,Spain	0.350993	0.344235	Spain:86.0%,France:14.0%
ARCHes	282	16	France,Spain	0.311673	0.311673	Spain:90.6%,France:9.4%
ARCHes	283	2	France,Spain	0.766826	0.766826	France:50.0%,Spain:50.0%
ARCHes	283	4	France,Spain	0.712986	0.591831	France:81.7%,Spain:18.3%
ARCHes	283	8	France,Spain	0.560241	0.492739	France:87.5%,Spain:12.5%
ARCHes	283	16	France,Spain	0.511625	0.463111	France:93.1%,Spain:6.9%
ARCHes	284	2	France,UralVolga	0.53753	0.528694	France:50.0%,UralVolga:50.0%
ARCHes	284	4	France,UralVolga	0.764463	0.728457	UralVolga:74.6%,France:25.4%
ARCHes	284	8	France,UralVolga	0.831436	0.803724	UralVolga:83.1%,France:16.9%
ARCHes	284	16	France,UralVolga	0.939948	0.919945	UralVolga:94.6%,France:5.4%
ARCHes	285	2	France,UralVolga	0.5	0.5	France:50.0%,UralVolga:50.0%
ARCHes	285	4	France,UralVolga	0.344991	0.33257	France:75.0%,UralVolga:25.0%
ARCHes	285	8	France,UralVolga	0.304078	0.287462	France:86.8%,UralVolga:13.2%
ARCHes	285	16	France,UralVolga	0.307042	0.296881	France:91.9%,UralVolga:8.1%
ARCHes	286	2	Spain,UralVolga	0.560023	0.539657	Spain:50.0%,UralVolga:50.0%
ARCHes	286	4	Spain,UralVolga	0.73403	0.704045	UralVolga:69.2%,Spain:30.8%
ARCHes	286	8	Spain,UralVolga	0.838325	0.801494	UralVolga:83.8%,Spain:16.2%
ARCHes	286	16	Spain,UralVolga	0.939869	0.913697	UralVolga:95.4%,Spain:4.6%
ARCHes	287	2	Spain,UralVolga	0.5	0.5	Spain:50.0%,UralVolga:50.0%
ARCHes	287	4	Spain,UralVolga	0.344418	0.323053	Spain:72.6%,UralVolga:27.4%
ARCHes	287	8	Spain,UralVolga	0.322921	0.306264	Spain:83.4%,UralVolga:16.6%
ARCHes	287	16	Spain,UralVolga	0.277547	0.261004	Spain:89.8%,UralVolga:10.2%
ARCHes	288	2	China,Japan	0.5	0.5	China:50.0%,Japan:50.0%
ARCHes	288	4	China,Japan	0.729534	0.722478	Japan:73.0%,China:27.0%
ARCHes	288	8	China,Japan	0.859744	0.859744	Japan:86.0%,China:14.0%
ARCHes	288	16	China,Japan	0.948324	0.948324	Japan:94.8%,China:5.2%
ARCHes	289	2	China,Japan	0.753679	0.753679	China:50.0%,Japan:50.0%
ARCHes	289	4	China,Japan	0.917893	0.829672	China:77.2%,Japan:22.8%
ARCHes	289	8	China,Japan	0.890307	0.837345	China:88.2%,Japan:11.8%
ARCHes	289	16	China,Japan	0.899965	0.858469	China:93.4%,Japan:6.6%
ARCHes	290	2	China,Vietnam	0.752905	0.752905	China:50.0%,Vietnam:50.0%
ARCHes	290	4	China,Vietnam	0.663993	0.663993	Vietnam:77.9%,China:22.1%
ARCHes	290	8	China,Vietnam	0.584149	0.584149	Vietnam:89.2%,China:10.8%
ARCHes	290	16	China,Vietnam	0.545766	0.545766	Vietnam:93.1%,China:6.9%
ARCHes	291	2	China,Vietnam	0.663633	0.663633	China:50.0%,Vietnam:50.0%
ARCHes	291	4	China,Vietnam	0.759114	0.75269	China:69.4%,Vietnam:30.6%
ARCHes	291	8	China,Vietnam	0.869839	0.869839	China:87.0%,Vietnam:13.0%
ARCHes	291	16	China,Vietnam	0.935885	0.935885	China:93.6%,Vietnam:6.4%
ARCHes	292	2	Japan,Vietnam	0.620615	0.595988	Japan:50.0%,Vietnam:50.0%
ARCHes	292	4	Japan,Vietnam	0.703599	0.679651	Japan:70.4%,Vietnam:29.6%
ARCHes	292	8	Japan,Vietnam	0.89789	0.89789	Japan:88.6%,Vietnam:11.4%
ARCHes	292	16	Japan,Vietnam	0.93373	0.93373	Japan:93.4%,Vietnam:6.6%
ARCHes	293	2	Japan,Vietnam	0.479965	0.479965	Japan:50.0%,Vietnam:50.0%
ARCHes	293	4	Japan,Vietnam	0.444786	0.419445	Vietnam:73.7%,Japan:26.3%
ARCHes	293	8	Japan,Vietnam	0.458358	0.457133	Vietnam:89.0%,Japan:11.0%
ARCHes	293	16	Japan,Vietnam	0.53119	0.53119	Vietnam:99.6%,Japan:0.4%
ARCHes	294	2	AsiaS,Vietnam	0.785186	0.785186	AsiaS:50.0%,Vietnam:50.0%
ARCHes	294	4	AsiaS,Vietnam	0.673724	0.668974	Vietnam:75.4%,AsiaS:24.6%
ARCHes	294	8	AsiaS,Vietnam	0.568088	0.564395	Vietnam:90.0%,AsiaS:10.0%
ARCHes	294	16	AsiaS,Vietnam	0.545027	0.541022	Vietnam:95.3%,AsiaS:4.7%
ARCHes	295	2	AsiaS,Vietnam	0.873338	0.873338	AsiaS:50.0%,Vietnam:50.0%
ARCHes	295	4	AsiaS,Vietnam	0.996361	0.986281	AsiaS:77.5%,Vietnam:22.5%
ARCHes	295	8	AsiaS,Vietnam	0.994813	0.990784	AsiaS:89.6%,Vietnam:10.4%
ARCHes	295	16	AsiaS,Vietnam	0.992681	0.986421	AsiaS:94.6%,Vietnam:5.4%
ARCHes	296	2	AsiaNE,China	0.664025	0.664025	AsiaNE:50.0%,China:50.0%
ARCHes	296	4	AsiaNE,China	0.72627	0.704279	AsiaNE:78.8%,China:21.2%
ARCHes	296	8	AsiaNE,China	0.799156	0.77619	AsiaNE:90.6%,China:9.4%
ARCHes	296	16	AsiaNE,China	0.811097	0.791221	AsiaNE:93.2%,China:6.8%
ARCHes	297	2	AsiaNE,China	0.402792	0.402792	AsiaNE:50.0%,China:50.0%
ARCHes	297	4	AsiaNE,China	0.538351	0.518329	China:74.8%,AsiaNE:25.2%
ARCHes	297	8	AsiaNE,China	0.717545	0.698492	China:88.1%,AsiaNE:11.9%
ARCHes	297	16	AsiaNE,China	0.853774	0.813472	China:94.0%,AsiaNE:6.0%
ARCHes	298	2	Slavic,UralVolga	0.642565	0.625702	Slavic:50.0%,UralVolga:50.0%
ARCHes	298	4	Slavic,UralVolga	0.874654	0.834642	UralVolga:77.4%,Slavic:22.6%
ARCHes	298	8	Slavic,UralVolga	0.915078	0.878413	UralVolga:92.2%,Slavic:7.8%
ARCHes	298	16	Slavic,UralVolga	0.93967	0.916852	UralVolga:95.9%,Slavic:4.1%
ARCHes	299	2	Slavic,UralVolga	0.595909	0.592582	Slavic:50.0%,UralVolga:50.0%
ARCHes	299	4	Slavic,UralVolga	0.536929	0.533207	Slavic:74.2%,UralVolga:25.8%
ARCHes	299	8	Slavic,UralVolga	0.512471	0.507356	Slavic:91.1%,UralVolga:8.9%
ARCHes	299	16	Slavic,UralVolga	0.478713	0.475083	Slavic:95.1%,UralVolga:4.9%
ARCHes	300	2	GBR,Italy	0.573017	0.573017	GBR:50.0%,Italy:50.0%
ARCHes	300	4	GBR,Italy	0.656261	0.605793	GBR:78.6%,Italy:21.4%
ARCHes	300	8	GBR,Italy	0.781107	0.739245	GBR:89.5%,Italy:10.5%
ARCHes	300	16	GBR,Italy	0.791285	0.755237	GBR:93.2%,Italy:6.8%
ARCHes	301	2	GBR,Italy	0.5	0.43216	GBR:50.0%,Italy:50.0%
ARCHes	301	4	GBR,Italy	0.485117	0.454449	Italy:77.3%,GBR:22.7%
ARCHes	301	8	GBR,Italy	0.58834	0.52648	Italy:91.3%,GBR:8.7%
ARCHes	301	16	GBR,Italy	0.609675	0.573361	Italy:95.1%,GBR:4.9%
ARCHes	302	2	France,Italy	0.766613	0.728278	France:50.0%,Italy:50.0%
ARCHes	302	4	France,Italy	0.712841	0.609269	France:72.0%,Italy:28.0%
ARCHes	302	8	France,Italy	0.614797	0.511855	France:84.5%,Italy:15.5%
ARCHes	302	16	France,Italy	0.633079	0.561731	France:91.4%,Italy:8.6%
ARCHes	303	2	France,Italy	0.870242	0.850927	France:50.0%,Italy:50.0%
ARCHes	303	4	France,Italy	0.747727	0.722559	Italy:69.4%,France:30.6%
ARCHes	303	8	France,Italy	0.643345	0.607129	Italy:84.2%,France:15.8%
ARCHes	303	16	France,Italy	0.674152	0.623005	Italy:89.3%,France:10.7%
ARCHes	304	2	Italy,Spain	0.370723	0.370723	Italy:50.0%,Spain:50.0%
ARCHes	304	4	Italy,Spain	0.36811	0.36104	Spain:74.1%,Italy:25.9%
ARCHes	304	8	Italy,Spain	0.390229	0.381168	Spain:81.6%,Italy:18.4%
ARCHes	304	16	Italy,Spain	0.364256	0.359013	Spain:90.7%,Italy:9.3%
ARCHes	305	2	Italy,Spain	0.455319	0.455319	Italy:50.0%,Spain:50.0%
ARCHes	305	4	Italy,Spain	0.564271	0.525748	Italy:77.4%,Spain:22.6%
ARCHes	305	8	Italy,Spain	0.598329	0.580941	Italy:86.6%,Spain:13.4%
ARCHes	305	16	Italy,Spain	0.585662	0.573347	Italy:93.2%,Spain:6.8%
ARCHes	306	2	Italy,UralVolga	0.706624	0.701567	Italy:50.0%,UralVolga:50.0%
ARCHes	306	4	Italy,UralVolga	0.745157	0.742353	UralVolga:71.8%,Italy:28.2%
ARCHes	306	8	Italy,UralVolga	0.872007	0.871533	UralVolga:87.2%,Italy:12.8%
ARCHes	306	16	Italy,UralVolga	0.943785	0.943311	UralVolga:94.4%,Italy:5.6%
ARCHes	307	2	Italy,UralVolga	0.625181	0.607917	Italy:50.0%,UralVolga:50.0%
ARCHes	307	4	Italy,UralVolga	0.557599	0.549221	Italy:75.7%,UralVolga:24.3%
ARCHes	307	8	Italy,UralVolga	0.491395	0.480811	Italy:90.6%,UralVolga:9.4%
ARCHes	307	16	Italy,UralVolga	0.523562	0.515641	Italy:96.1%,UralVolga:3.9%
ARCHes	308	2	France,GBR	0.78928	0.779623	France:50.0%,GBR:50.0%
ARCHes	308	4	France,GBR	0.698959	0.694433	France:77.7%,GBR:22.3%
ARCHes	308	8	France,GBR	0.599963	0.599963	France:86.9%,GBR:13.1%
ARCHes	308	16	France,GBR	0.543894	0.541698	France:94.1%,GBR:5.9%
ARCHes	309	2	France,GBR	0.666208	0.666208	France:50.0%,GBR:50.0%
ARCHes	309	4	France,GBR	0.848907	0.81744	GBR:76.6%,France:23.4%
ARCHes	309	8	France,GBR	0.874949	0.847305	GBR:85.8%,France:14.2%
ARCHes	309	16	France,GBR	0.947626	0.947626	GBR:94.8%,France:5.2%
ARCHes	310	2	GBR,Spain	0.519089	0.5	GBR:50.0%,Spain:50.0%
ARCHes	310	4	GBR,Spain	0.43625	0.389125	Spain:73.4%,GBR:26.6%
ARCHes	310	8	GBR,Spain	0.401172	0.367342	Spain:89.1%,GBR:10.9%
ARCHes	310	16	GBR,Spain	0.398547	0.368016	Spain:93.0%,GBR:7.0%
ARCHes	311	2	GBR,Spain	0.592261	0.548223	GBR:50.0%,Spain:50.0%
ARCHes	311	4	GBR,Spain	0.74551	0.655823	GBR:76.8%,Spain:23.2%
ARCHes	311	8	GBR,Spain	0.75549	0.712375	GBR:89.5%,Spain:10.5%
ARCHes	311	16	GBR,Spain	0.845772	0.818169	GBR:95.2%,Spain:4.8%
ARCHes	312	2	GBR,UralVolga	0.669445	0.667282	GBR:50.0%,UralVolga:50.0%
ARCHes	312	4	GBR,UralVolga	0.747953	0.737674	UralVolga:66.7%,GBR:33.3%
ARCHes	312	8	GBR,UralVolga	0.837388	0.829241	UralVolga:81.9%,GBR:18.1%
ARCHes	312	16	GBR,UralVolga	0.937778	0.935071	UralVolga:93.1%,GBR:6.9%
ARCHes	313	2	GBR,UralVolga	0.799569	0.779578	GBR:50.0%,UralVolga:50.0%
ARCHes	313	4	GBR,UralVolga	0.896893	0.846456	GBR:77.6%,UralVolga:22.4%
ARCHes	313	8	GBR,UralVolga	0.927411	0.911166	GBR:88.1%,UralVolga:11.9%
ARCHes	313	16	GBR,UralVolga	0.946298	0.936237	GBR:92.7%,UralVolga:7.3%
ARCHes	314	2	France,Spain	0.687924	0.687924	France:50.0%,Spain:50.0%
ARCHes	314	4	France,Spain	0.575957	0.541084	Spain:74.0%,France:26.0%
ARCHes	314	8	France,Spain	0.444982	0.387783	Spain:85.8%,France:14.2%
ARCHes	314	16	France,Spain	0.410991	0.39852	Spain:95.8%,France:4.2%
ARCHes	315	2	France,Spain	0.659776	0.643674	France:50.0%,Spain:50.0%
ARCHes	315	4	France,Spain	0.507403	0.489001	France:77.6%,Spain:22.4%
ARCHes	315	8	France,Spain	0.453062	0.446822	France:91.6%,Spain:8.4%
ARCHes	315	16	France,Spain	0.409124	0.409124	France:96.8%,Spain:3.2%
ARCHes	316	2	France,UralVolga	0.600528	0.564055	France:50.0%,UralVolga:50.0%
ARCHes	316	4	France,UralVolga	0.807731	0.745149	UralVolga:70.2%,France:29.8%
ARCHes	316	8	France,UralVolga	0.902218	0.876145	UralVolga:87.4%,France:12.6%
ARCHes	316	16	France,UralVolga	0.923465	0.893401	UralVolga:92.3%,France:7.7%
ARCHes	317	2	France,UralVolga	0.538891	0.532359	France:50.0%,UralVolga:50.0%
ARCHes	317	4	France,UralVolga	0.719754	0.709059	France:75.3%,UralVolga:24.7%
ARCHes	317	8	France,UralVolga	0.756637	0.743286	France:85.7%,UralVolga:14.3%
ARCHes	317	16	France,UralVolga	0.763332	0.755452	France:91.4%,UralVolga:8.6%
ARCHes	318	2	Spain,UralVolga	0.588498	0.564402	Spain:50.0%,UralVolga:50.0%
ARCHes	318	4	Spain,UralVolga	0.790753	0.740769	UralVolga:74.7%,Spain:25.3%
ARCHes	318	8	Spain,UralVolga	0.877571	0.843873	UralVolga:86.6%,Spain:13.4%
ARCHes	318	16	Spain,UralVolga	0.904475	0.883716	UralVolga:92.0%,Spain:8.0%
ARCHes	319	2	Spain,UralVolga	0.449861	0.42952	Spain:50.0%,UralVolga:50.0%
ARCHes	319	4	Spain,UralVolga	0.454167	0.438998	Spain:72.7%,UralVolga:27.3%
ARCHes	319	8	Spain,UralVolga	0.470463	0.454789	Spain:82.4%,UralVolga:17.6%
ARCHes	319	16	Spain,UralVolga	0.45214	0.44418	Spain:92.7%,UralVolga:7.3%
ARCHes	320	2	China,Japan	0.797402	0.797402	China:50.0%,Japan:50.0%
ARCHes	320	4	China,Japan	0.873131	0.860124	Japan:80.9%,China:19.1%
ARCHes	320	8	China,Japan	0.890563	0.890563	Japan:89.1%,China:10.9%
ARCHes	320	16	China,Japan	0.954163	0.954163	Japan:95.4%,China:4.6%
ARCHes	321	2	China,Japan	0.705934	0.705934	China:50.0%,Japan:50.0%
ARCHes	321	4	China,Japan	0.811838	0.732687	China:72.6%,Japan:27.4%
ARCHes	321	8	China,Japan	0.823498	0.750234	China:84.5%,Japan:15.5%
ARCHes	321	16	China,Japan	0.832853	0.791491	China:91.4%,Japan:8.6%
ARCHes	322	2	China,Vietnam	0.616502	0.616502	China:50.0%,Vietnam:50.0%
ARCHes	322	4	China,Vietnam	0.658396	0.657749	Vietnam:76.1%,China:23.9%
ARCHes	322	8	China,Vietnam	0.595327	0.595327	Vietnam:89.5%,China:10.5%
ARCHes	322	16	China,Vietnam	0.596214	0.596214	Vietnam:96.2%,China:3.8%
ARCHes	323	2	China,Vietnam	0.760979	0.760979	China:50.0%,Vietnam:50.0%
ARCHes	323	4	China,Vietnam	0.801254	0.75202	China:78.8%,Vietnam:21.2%
ARCHes	323	8	China,Vietnam	0.876674	0.876674	China:87.7%,Vietnam:12.3%
ARCHes	323	16	China,Vietnam	0.913046	0.889128	China:91.3%,Vietnam:8.7%
ARCHes	324	2	Japan,Vietnam	0.436534	0.436534	Japan:50.0%,Vietnam:50.0%
ARCHes	324	4	Japan,Vietnam	0.740281	0.640494	Japan:74.0%,Vietnam:26.0%
ARCHes	324	8	Japan,Vietnam	0.871217	0.843594	Japan:87.1%,Vietnam:12.9%
ARCHes	324	16	Japan,Vietnam	0.940161	0.940161	Japan:94.0%,Vietnam:6.0%
ARCHes	325	2	Japan,Vietnam	0.0185197	0.0185197	Japan:50.0%,Vietnam:50.0%
ARCHes	325	4	Japan,Vietnam	0.160821	0.160821	Vietnam:79.3%,Japan:20.7%
ARCHes	325	8	Japan,Vietnam	0.229336	0.229336	Vietnam:91.7%,Japan:8.3%
ARCHes	325	16	Japan,Vietnam	0.23833	0.23833	Vietnam:94.6%,Japan:5.4%
ARCHes	326	2	AsiaS,Vietnam	0.817435	0.817435	AsiaS:50.0%,Vietnam:50.0%
ARCHes	326	4	AsiaS,Vietnam	0.606396	0.60288	Vietnam:69.0%,AsiaS:31.0%
ARCHes	326	8	AsiaS,Vietnam	0.577903	0.576371	Vietnam:86.6%,AsiaS:13.4%
ARCHes	326	16	AsiaS,Vietnam	0.537398	0.535935	Vietnam:94.8%,AsiaS:5.2%
ARCHes	327	2	AsiaS,Vietnam	0.768115	0.768115	AsiaS:50.0%,Vietnam:50.0%
ARCHes	327	4	AsiaS,Vietnam	0.859648	0.844868	AsiaS:76.8%,Vietnam:23.2%
ARCHes	327	8	AsiaS,Vietnam	0.892226	0.876051	AsiaS:83.5%,Vietnam:16.5%
ARCHes	327	16	AsiaS,Vietnam	0.928112	0.923762	AsiaS:93.3%,Vietnam:6.7%
ARCHes	328	2	AsiaNE,China	0.5	0.5	AsiaNE:50.0%,China:50.0%
ARCHes	328	4	AsiaNE,China	0.238197	0.232991	AsiaNE:77.1%,China:22.9%
ARCHes	328	8	AsiaNE,China	0.141835	0.132712	AsiaNE:86.8%,China:13.2%
ARCHes	328	16	AsiaNE,China	0.0910853	0.0819626	AsiaNE:91.9%,China:8.1%
ARCHes	329	2	AsiaNE,China	0.231759	0.231759	AsiaNE:50.0%,China:50.0%
ARCHes	329	4	AsiaNE,China	0.432408	0.431521	China:72.8%,AsiaNE:27.2%
ARCHes	329	8	AsiaNE,China	0.484555	0.484555	China:79.6%,AsiaNE:20.4%
ARCHes	329	16	AsiaNE,China	0.430776	0.430776	China:87.7%,AsiaNE:12.3%
ARCHes	330	2	Slavic,UralVolga	0.633914	0.614221	Slavic:50.0%,UralVolga:50.0%
ARCHes	330	4	Slavic,UralVolga	0.84171	0.792083	UralVolga:78.0%,Slavic:22.0%
ARCHes	330	8	Slavic,UralVolga	0.891698	0.886295	UralVolga:89.2%,Slavic:10.8%
ARCHes	330	16	Slavic,UralVolga	0.944335	0.92095	UralVolga:94.4%,Slavic:5.6%
ARCHes	331	2	Slavic,UralVolga	0.610148	0.588771	Slavic:50.0%,UralVolga:50.0%
ARCHes	331	4	Slavic,UralVolga	0.613613	0.576345	Slavic:72.2%,UralVolga:27.8%
ARCHes	331	8	Slavic,UralVolga	0.57227	0.551426	Slavic:86.1%,UralVolga:13.9%
ARCHes	331	16	Slavic,UralVolga	0.526161	0.512115	Slavic:92.5%,UralVolga:7.5%
ARCHes	332	2	GBR,Italy	0.536734	0.520385	GBR:50.0%,Italy:50.0%
ARCHes	332	4	GBR,Italy	0.749664	0.669729	GBR:75.0%,Italy:25.0%
ARCHes	332	8	GBR,Italy	0.831712	0.739765	GBR:86.4%,Italy:13.6%
ARCHes	332	16	GBR,Italy	0.848427	0.798948	GBR:91.8%,Italy:8.2%
ARCHes	333	2	GBR,Italy	0.608862	0.598349	GBR:50.0%,Italy:50.0%
ARCHes	333	4	GBR,Italy	0.649334	0.564994	Italy:74.2%,GBR:25.8%
ARCHes	333	8	GBR,Italy	0.6091	0.582968	Italy:89.3%,GBR:10.7%
ARCHes	333	16	GBR,Italy	0.6414	0.61845	Italy:95.3%,GBR:4.7%
ARCHes	334	2	France,Italy	0.696651	0.631071	France:50.0%,Italy:50.0%
ARCHes	334	4	France,Italy	0.57201	0.50143	France:80.5%,Italy:19.5%
ARCHes	334	8	France,Italy	0.486327	0.445509	France:91.1%,Italy:8.9%
ARCHes	334	16	France,Italy	0.446716	0.407291	France:94.1%,Italy:5.9%
ARCHes	335	2	France,Italy	0.524533	0.476133	France:50.0%,Italy:50.0%
ARCHes	335	4	France,Italy	0.634302	0.560171	Italy:72.9%,France:27.1%
ARCHes	335	8	France,Italy	0.634451	0.581457	Italy:85.3%,France:14.7%
ARCHes	335	16	France,Italy	0.745831	0.726231	Italy:94.5%,France:5.5%
ARCHes	336	2	Italy,Spain	0.499783	0.499783	Italy:50.0%,Spain:50.0%
ARCHes	336	4	Italy,Spain	0.34164	0.34164	Spain:74.5%,Italy:25.5%
ARCHes	336	8	Italy,Spain	0.439954	0.439954	Spain:84.8%,Italy:15.2%
ARCHes	336	16	Italy,Spain	0.480739	0.480739	Spain:91.8%,Italy:8.2%
ARCHes	337	2	Italy,Spain	0.45614	0.45614	Italy:50.0%,Spain:50.0%
ARCHes	337	4	Italy,Spain	0.510105	0.510105	Italy:74.0%,Spain:26.0%
ARCHes	337	8	Italy,Spain	0.542166	0.536306	Italy:91.8%,Spain:8.2%
ARCHes	337	16	Italy,Spain	0.552204	0.546344	Italy:97.1%,Spain:2.9%
ARCHes	338	2	Italy,UralVolga	0.608017	0.599118	Italy:50.0%,UralVolga:50.0%
ARCHes	338	4	Italy,UralVolga	0.823953	0.818228	UralVolga:75.8%,Italy:24.2%
ARCHes	338	8	Italy,UralVolga	0.901012	0.894796	UralVolga:84.2%,Italy:15.8%
ARCHes	338	16	Italy,UralVolga	0.927339	0.922922	UralVolga:91.1%,Italy:8.9%
ARCHes	339	2	Italy,UralVolga	0.686136	0.678402	Italy:50.0%,UralVolga:50.0%
ARCHes	339	4	Italy,UralVolga	0.636516	0.617854	Italy:69.2%,UralVolga:30.8%
ARCHes	339	8	Italy,UralVolga	0.57532	0.566708	Italy:84.9%,UralVolga:15.1%
ARCHes	339	16	Italy,UralVolga	0.613611	0.607664	Italy:95.0%,UralVolga:5.0%
ARCHes	340	2	France,GBR	0.719863	0.719863	France:50.0%,GBR:50.0%
ARCHes	340	4	France,GBR	0.580181	0.580181	France:82.0%,GBR:18.0%
ARCHes	340	8	France,GBR	0.522492	0.522492	France:91.0%,GBR:9.0%
ARCHes	340	16	France,GBR	0.480503	0.480503	France:95.2%,GBR:4.8%
ARCHes	341	2	France,GBR	0.677412	0.666016	France:50.0%,GBR:50.0%
ARCHes	341	4	France,GBR	0.776691	0.743314	GBR:72.4%,France:27.6%
ARCHes	341	8	France,GBR	0.935685	0.828957	GBR:86.8%,France:13.2%
ARCHes	341	16	France,GBR	0.943565	0.834098	GBR:92.3%,France:7.7%
ARCHes	342	2	GBR,Spain	0.634355	0.634355	GBR:50.0%,Spain:50.0%
ARCHes	342	4	GBR,Spain	0.523202	0.453453	Spain:74.1%,GBR:25.9%
ARCHes	342	8	GBR,Spain	0.520661	0.456475	Spain:85.7%,GBR:14.3%
ARCHes	342	16	GBR,Spain	0.505487	0.470277	Spain:91.3%,GBR:8.7%
ARCHes	343	2	GBR,Spain	0.510929	0.510929	GBR:50.0%,Spain:50.0%
ARCHes	343	4	GBR,Spain	0.814299	0.728865	GBR:83.7%,Spain:16.3%
ARCHes	343	8	GBR,Spain	0.836285	0.77495	GBR:90.7%,Spain:9.3%
ARCHes	343	16	GBR,Spain	0.881785	0.850496	GBR:96.0%,Spain:4.0%
ARCHes	344	2	GBR,UralVolga	0.800032	0.800032	GBR:50.0%,UralVolga:50.0%
ARCHes	344	4	GBR,UralVolga	0.840987	0.819959	UralVolga:78.2%,GBR:21.8%
ARCHes	344	8	GBR,UralVolga	0.912908	0.900384	UralVolga:88.2%,GBR:11.8%
ARCHes	344	16	GBR,UralVolga	0.966953	0.963984	UralVolga:95.7%,GBR:4.3%
ARCHes	345	2	GBR,UralVolga	0.728071	0.716237	GBR:50.0%,UralVolga:50.0%
ARCHes	345	4	GBR,UralVolga	0.843128	0.817434	GBR:75.6%,UralVolga:24.4%
ARCHes	345	8	GBR,UralVolga	0.835265	0.805798	GBR:85.1%,UralVolga:14.9%
ARCHes	345	16	GBR,UralVolga	0.835591	0.8174	GBR:93.3%,UralVolga:6.7%
ARCHes	346	2	France,Spain	0.540753	0.540753	France:50.0%,Spain:50.0%
ARCHes	346	4	France,Spain	0.349732	0.349732	Spain:79.0%,France:21.0%
ARCHes	346	8	France,Spain	0.275004	0.275004	Spain:88.7%,France:11.3%
ARCHes	346	16	France,Spain	0.223627	0.223627	Spain:95.2%,France:4.8%
ARCHes	347	2	France,Spain	0.5	0.5	France:50.0%,Spain:50.0%
ARCHes	347	4	France,Spain	0.421926	0.421926	France:77.8%,Spain:22.2%
ARCHes	347	8	France,Spain	0.438514	0.438514	France:86.5%,Spain:13.5%
ARCHes	347	16	France,Spain	0.406547	0.406547	France:96.5%,Spain:3.5%
ARCHes	348	2	France,UralVolga	0.526875	0.490289	France:50.0%,UralVolga:50.0%
ARCHes	348	4	France,UralVolga	0.793394	0.766424	UralVolga:79.3%,France:20.7%
ARCHes	348	8	France,UralVolga	0.89454	0.875909	UralVolga:89.5%,France:10.5%
ARCHes	348	16	France,UralVolga	0.942492	0.931717	UralVolga:94.2%,France:5.8%
ARCHes	349	2	France,UralVolga	0.528649	0.511561	France:50.0%,UralVolga:50.0%
ARCHes	349	4	France,UralVolga	0.343869	0.312439	France:75.6%,UralVolga:24.4%
ARCHes	349	8	France,UralVolga	0.411056	0.400601	France:90.7%,UralVolga:9.3%
ARCHes	349	16	France,UralVolga	0.35416	0.344753	France:94.9%,UralVolga:5.1%
ARCHes	350	2	Spain,UralVolga	0.598755	0.586308	Spain:50.0%,UralVolga:50.0%
ARCHes	350	4	Spain,UralVolga	0.834951	0.822006	UralVolga:79.3%,Spain:20.7%
ARCHes	350	8	Spain,UralVolga	0.890859	0.878598	UralVolga:87.2%,Spain:12.8%
ARCHes	350	16	Spain,UralVolga	0.973127	0.963094	UralVolga:95.9%,Spain:4.1%
ARCHes	351	2	Spain,UralVolga	0.59553	0.587711	Spain:50.0%,UralVolga:50.0%
ARCHes	351	4	Spain,UralVolga	0.627468	0.61783	Spain:72.4%,UralVolga:27.6%
ARCHes	351	8	Spain,UralVolga	0.576259	0.566391	Spain:87.0%,UralVolga:13.0%
ARCHes	351	16	Spain,UralVolga	0.517928	0.515516	Spain:92.9%,UralVolga:7.1%
ARCHes	352	2	China,Japan	0.5	0.5	China:50.0%,Japan:50.0%
ARCHes	352	4	China,Japan	0.752514	0.703928	Japan:75.3%,China:24.7%
ARCHes	352	8	China,Japan	0.867828	0.831923	Japan:86.8%,China:13.2%
ARCHes	352	16	China,Japan	0.964507	0.964507	Japan:96.5%,China:3.5%
ARCHes	353	2	China,Japan	0.5	0.483021	China:50.0%,Japan:50.0%
ARCHes	353	4	China,Japan	0.536711	0.521151	China:77.6%,Japan:22.4%
ARCHes	353	8	China,Japan	0.613124	0.59531	China:87.1%,Japan:12.9%
ARCHes	353	16	China,Japan	0.663082	0.647156	China:94.3%,Japan:5.7%
ARCHes	354	2	China,Vietnam	0.606464	0.606464	China:50.0%,Vietnam:50.0%
ARCHes	354	4	China,Vietnam	0.601403	0.601403	Vietnam:73.3%,China:26.7%
ARCHes	354	8	China,Vietnam	0.537062	0.537062	Vietnam:81.1%,China:18.9%
ARCHes	354	16	China,Vietnam	0.467441	0.467441	Vietnam:94.3%,China:5.7%
ARCHes	355	2	China,Vietnam	0.5754	0.547895	China:50.0%,Vietnam:50.0%
ARCHes	355	4	China,Vietnam	0.656983	0.522262	China:72.5%,Vietnam:27.5%
ARCHes	355	8	China,Vietnam	0.486292	0.467441	China:86.1%,Vietnam:13.9%
ARCHes	355	16	China,Vietnam	0.415558	0.410246	China:93.9%,Vietnam:6.1%
ARCHes	356	2	Japan,Vietnam	0.688005	0.688005	Japan:50.0%,Vietnam:50.0%
ARCHes	356	4	Japan,Vietnam	0.763766	0.75537	Japan:67.5%,Vietnam:32.5%
ARCHes	356	8	Japan,Vietnam	0.82174	0.810448	Japan:81.0%,Vietnam:19.0%
ARCHes	356	16	Japan,Vietnam	0.923799	0.923799	Japan:91.2%,Vietnam:8.8%
ARCHes	357	2	Japan,Vietnam	0.620901	0.620901	Japan:50.0%,Vietnam:50.0%
ARCHes	357	4	Japan,Vietnam	0.588796	0.557455	Vietnam:78.4%,Japan:21.6%
ARCHes	357	8	Japan,Vietnam	0.533443	0.525646	Vietnam:90.8%,Japan:9.2%
ARCHes	357	16	Japan,Vietnam	0.546755	0.546755	Vietnam:97.8%,Japan:2.2%
ARCHes	358	2	AsiaS,Vietnam	0.721554	0.721554	AsiaS:50.0%,Vietnam:50.0%
ARCHes	358	4	AsiaS,Vietnam	0.593977	0.590547	Vietnam:73.6%,AsiaS:26.4%
ARCHes	358	8	AsiaS,Vietnam	0.564665	0.559026	Vietnam:90.5%,AsiaS:9.5%
ARCHes	358	16	AsiaS,Vietnam	0.534547	0.529713	Vietnam:96.0%,AsiaS:4.0%
ARCHes	359	2	AsiaS,Vietnam	0.906616	0.906616	AsiaS:50.0%,Vietnam:50.0%
ARCHes	359	4	AsiaS,Vietnam	0.994744	0.989269	AsiaS:73.3%,Vietnam:26.7%
ARCHes	359	8	AsiaS,Vietnam	0.992775	0.989871	AsiaS:88.2%,Vietnam:11.8%
ARCHes	359	16	AsiaS,Vietnam	0.988552	0.982235	AsiaS:95.2%,Vietnam:4.8%
ARCHes	360	2	AsiaNE,China	0.534052	0.534052	AsiaNE:50.0%,China:50.0%
ARCHes	360	4	AsiaNE,China	0.376218	0.328727	AsiaNE:77.5%,China:22.5%
ARCHes	360	8	AsiaNE,China	0.337863	0.28508	AsiaNE:85.9%,China:14.1%
ARCHes	360	16	AsiaNE,China	0.358614	0.341764	AsiaNE:95.3%,China:4.7%
ARCHes	361	2	AsiaNE,China	0.598635	0.598635	AsiaNE:50.0%,China:50.0%
ARCHes	361	4	AsiaNE,China	0.695696	0.653459	China:74.1%,AsiaNE:25.9%
ARCHes	361	8	AsiaNE,China	0.852481	0.794138	China:89.3%,AsiaNE:10.7%
ARCHes	361	16	AsiaNE,China	0.928155	0.890114	China:94.6%,AsiaNE:5.4%
ARCHes	362	2	Slavic,UralVolga	0.702639	0.672244	Slavic:50.0%,UralVolga:50.0%
ARCHes	362	4	Slavic,UralVolga	0.888652	0.834831	UralVolga:80.2%,Slavic:19.8%
ARCHes	362	8	Slavic,UralVolga	0.937035	0.884734	UralVolga:92.8%,Slavic:7.2%
ARCHes	362	16	Slavic,UralVolga	0.935651	0.899123	UralVolga:94.9%,Slavic:5.1%
ARCHes	363	2	Slavic,UralVolga	0.708319	0.666372	Slavic:50.0%,UralVolga:50.0%
ARCHes	363	4	Slavic,UralVolga	0.590344	0.55722	Slavic:72.2%,UralVolga:27.8%
ARCHes	363	8	Slavic,UralVolga	0.538155	0.506051	Slavic:89.0%,UralVolga:11.0%
ARCHes	363	16	Slavic,UralVolga	0.513051	0.486609	Slavic:93.7%,UralVolga:6.3%
ARCHes	364	2	GBR,Italy	0.523064	0.523064	GBR:50.0%,Italy:50.0%
ARCHes	364	4	GBR,Italy	0.762187	0.680204	GBR:82.0%,Italy:18.0%
ARCHes	364	8	GBR,Italy	0.835452	0.804869	GBR:95.1%,Italy:4.9%
ARCHes	364	16	GBR,Italy	0.817524	0.809832	GBR:98.2%,Italy:1.8%
ARCHes	365	2	GBR,Italy	0.595202	0.585545	GBR:50.0%,Italy:50.0%
ARCHes	365	4	GBR,Italy	0.511554	0.468277	Italy:70.8%,GBR:29.2%
ARCHes	365	8	GBR,Italy	0.518112	0.506498	Italy:90.8%,GBR:9.2%
ARCHes	365	16	GBR,Italy	0.593169	0.578797	Italy:95.7%,GBR:4.3%
ARCHes	366	2	France,Italy	0.45094	0.45094	France:50.0%,Italy:50.0%
ARCHes	366	4	France,Italy	0.305753	0.271942	France:77.4%,Italy:22.6%
ARCHes	366	8	France,Italy	0.291663	0.291663	France:86.6%,Italy:13.4%
ARCHes	366	16	France,Italy	0.305986	0.305986	France:94.3%,Italy:5.7%
ARCHes	367	2	France,Italy	0.787579	0.727181	France:50.0%,Italy:50.0%
ARCHes	367	4	France,Italy	0.792591	0.69299	Italy:74.9%,France:25.1%
ARCHes	367	8	France,Italy	0.766258	0.712921	Italy:83.6%,France:16.4%
ARCHes	367	16	France,Italy	0.762705	0.726391	Italy:90.4%,France:9.6%
ARCHes	368	2	Italy,Spain	0.358628	0.358628	Italy:50.0%,Spain:50.0%
ARCHes	368	4	Italy,Spain	0.339016	0.303863	Spain:80.4%,Italy:19.6%
ARCHes	368	8	Italy,Spain	0.309389	0.273912	Spain:92.5%,Italy:7.5%
ARCHes	368	16	Italy,Spain	0.364591	0.364591	Spain:97.7%,Italy:2.3%
ARCHes	369	2	Italy,Spain	0.503726	0.503726	Italy:50.0%,Spain:50.0%
ARCHes	369	4	Italy,Spain	0.541543	0.495293	Italy:71.4%,Spain:28.6%
ARCHes	369	8	Italy,Spain	0.629787	0.57881	Italy:89.0%,Spain:11.0%
ARCHes	369	16	Italy,Spain	0.621714	0.614065	Italy:96.3%,Spain:3.7%
ARCHes	370	2	Italy,UralVolga	0.664269	0.648395	Italy:50.0%,UralVolga:50.0%
ARCHes	370	4	Italy,UralVolga	0.804485	0.789556	UralVolga:76.8%,Italy:23.2%
ARCHes	370	8	Italy,UralVolga	0.901601	0.897096	UralVolga:87.1%,Italy:12.9%
ARCHes	370	16	Italy,UralVolga	0.946051	0.94502	UralVolga:94.6%,Italy:5.4%
ARCHes	371	2	Italy,UralVolga	0.564912	0.51628	Italy:50.0%,UralVolga:50.0%
ARCHes	371	4	Italy,UralVolga	0.580455	0.552258	Italy:71.6%,UralVolga:28.4%
ARCHes	371	8	Italy,UralVolga	0.675159	0.663048	Italy:86.6%,UralVolga:13.4%
ARCHes	371	16	Italy,UralVolga	0.625968	0.615727	Italy:93.4%,UralVolga:6.6%
ARCHes	372	2	France,GBR	0.859075	0.859075	France:50.0%,GBR:50.0%
ARCHes	372	4	France,GBR	0.60022	0.582222	France:79.4%,GBR:20.6%
ARCHes	372	8	France,GBR	0.543977	0.543977	France:90.9%,GBR:9.1%
ARCHes	372	16	France,GBR	0.55779	0.55779	France:96.9%,GBR:3.1%
ARCHes	373	2	France,GBR	0.585298	0.58341	France:50.0%,GBR:50.0%
ARCHes	373	4	France,GBR	0.811347	0.678037	GBR:74.3%,France:25.7%
ARCHes	373	8	France,GBR	0.8142	0.711242	GBR:84.4%,France:15.6%
ARCHes	373	16	France,GBR	0.814268	0.74224	GBR:90.7%,France:9.3%
ARCHes	374	2	GBR,Spain	0.757562	0.757562	GBR:50.0%,Spain:50.0%
ARCHes	374	4	GBR,Spain	0.698829	0.606752	Spain:78.5%,GBR:21.5%
ARCHes	374	8	GBR,Spain	0.606916	0.560073	Spain:91.0%,GBR:9.0%
ARCHes	374	16	GBR,Spain	0.5916	0.570658	Spain:94.2%,GBR:5.8%
ARCHes	375	2	GBR,Spain	0.509657	0.5	GBR:50.0%,Spain:50.0%
ARCHes	375	4	GBR,Spain	0.740465	0.694697	GBR:72.8%,Spain:27.2%
ARCHes	375	8	GBR,Spain	0.910409	0.875407	GBR:89.8%,Spain:10.2%
ARCHes	375	16	GBR,Spain	0.944842	0.911154	GBR:96.4%,Spain:3.6%
ARCHes	376	2	GBR,UralVolga	0.683178	0.669775	GBR:50.0%,UralVolga:50.0%
ARCHes	376	4	GBR,UralVolga	0.781588	0.758583	UralVolga:74.7%,GBR:25.3%
ARCHes	376	8	GBR,UralVolga	0.896209	0.864368	UralVolga:90.7%,GBR:9.3%
ARCHes	376	16	GBR,UralVolga	0.910452	0.886788	UralVolga:92.7%,GBR:7.3%
ARCHes	377	2	GBR,UralVolga	0.826889	0.789071	GBR:50.0%,UralVolga:50.0%
ARCHes	377	4	GBR,UralVolga	0.958799	0.898445	GBR:76.7%,UralVolga:23.3%
ARCHes	377	8	GBR,UralVolga	0.937279	0.913194	GBR:88.6%,UralVolga:11.4%
ARCHes	377	16	GBR,UralVolga	0.983646	0.975922	GBR:96.3%,UralVolga:3.7%
ARCHes	378	2	France,Spain	0.601268	0.572116	France:50.0%,Spain:50.0%
ARCHes	378	4	France,Spain	0.468371	0.413359	Spain:78.2%,France:21.8%
ARCHes	378	8	France,Spain	0.438654	0.38318	Spain:87.4%,France:12.6%
ARCHes	378	16	France,Spain	0.386813	0.354589	Spain:92.7%,France:7.3%
ARCHes	379	2	France,Spain	0.456298	0.438933	France:50.0%,Spain:50.0%
ARCHes	379	4	France,Spain	0.324135	0.324135	France:71.0%,Spain:29.0%
ARCHes	379	8	France,Spain	0.316593	0.316593	France:84.1%,Spain:15.9%
ARCHes	379	16	France,Spain	0.287564	0.287564	France:95.5%,Spain:4.5%
ARCHes	380	2	France,UralVolga	0.543845	0.535954	France:50.0%,UralVolga:50.0%
ARCHes	380	4	France,UralVolga	0.77318	0.744122	UralVolga:72.3%,France:27.7%
ARCHes	380	8	France,UralVolga	0.883992	0.859895	UralVolga:88.4%,France:11.6%
ARCHes	380	16	France,UralVolga	0.925004	0.901403	UralVolga:93.9%,France:6.1%
ARCHes	381	2	France,UralVolga	0.449295	0.404856	France:50.0%,UralVolga:50.0%
ARCHes	381	4	France,UralVolga	0.180424	0.160644	France:74.4%,UralVolga:25.6%
ARCHes	381	8	France,UralVolga	0.0953549	0.0825521	France:90.7%,UralVolga:9.3%
ARCHes	381	16	France,UralVolga	0.130347	0.120281	France:96.3%,UralVolga:3.7%
ARCHes	382	2	Spain,UralVolga	0.650564	0.63394	Spain:50.0%,UralVolga:50.0%
ARCHes	382	4	Spain,UralVolga	0.801659	0.789728	UralVolga:74.3%,Spain:25.7%
ARCHes	382	8	Spain,UralVolga	0.944383	0.938009	UralVolga:90.2%,Spain:9.8%
ARCHes	382	16	Spain,UralVolga	0.970231	0.969634	UralVolga:95.3%,Spain:4.7%
ARCHes	383	2	Spain,UralVolga	0.54386	0.54386	Spain:50.0%,UralVolga:50.0%
ARCHes	383	4	Spain,UralVolga	0.333232	0.324013	Spain:72.5%,UralVolga:27.5%
ARCHes	383	8	Spain,UralVolga	0.319085	0.307458	Spain:82.9%,UralVolga:17.1%
ARCHes	383	16	Spain,UralVolga	0.279438	0.270343	Spain:88.6%,UralVolga:11.4%
ARCHes	384	2	China,Japan	0.5	0.5	China:50.0%,Japan:50.0%
ARCHes	384	4	China,Japan	0.757237	0.713721	Japan:75.7%,China:24.3%
ARCHes	384	8	China,Japan	0.924784	0.919201	Japan:92.5%,China:7.5%
ARCHes	384	16	China,Japan	0.980933	0.980933	Japan:98.1%,China:1.9%
ARCHes	385	2	China,Japan	0.5	0.477405	China:50.0%,Japan:50.0%
ARCHes	385	4	China,Japan	0.522315	0.450423	China:76.3%,Japan:23.7%
ARCHes	385	8	China,Japan	0.5	0.48447	China:90.9%,Japan:9.1%
ARCHes	385	16	China,Japan	0.5	0.48291	China:93.3%,Japan:6.7%
ARCHes	386	2	China,Vietnam	0.697756	0.697756	China:50.0%,Vietnam:50.0%
ARCHes	386	4	China,Vietnam	0.688304	0.687439	Vietnam:67.5%,China:32.5%
ARCHes	386	8	China,Vietnam	0.627967	0.627967	Vietnam:89.7%,China:10.3%
ARCHes	386	16	China,Vietnam	0.626278	0.626278	Vietnam:96.0%,China:4.0%
ARCHes	387	2	China,Vietnam	0.663539	0.663539	China:50.0%,Vietnam:50.0%
ARCHes	387	4	China,Vietnam	0.773553	0.773553	China:77.4%,Vietnam:22.6%
ARCHes	387	8	China,Vietnam	0.84834	0.84834	China:84.8%,Vietnam:15.2%
ARCHes	387	16	China,Vietnam	0.930735	0.930735	China:93.1%,Vietnam:6.9%
ARCHes	388	2	Japan,Vietnam	0.674103	0.674103	Japan:50.0%,Vietnam:50.0%
ARCHes	388	4	Japan,Vietnam	0.745849	0.721201	Japan:71.5%,Vietnam:28.5%
ARCHes	388	8	Japan,Vietnam	0.894568	0.875689	Japan:85.0%,Vietnam:15.0%
ARCHes	388	16	Japan,Vietnam	0.92037	0.92037	Japan:91.5%,Vietnam:8.5%
ARCHes	389	2	Japan,Vietnam	0.608192	0.608192	Japan:50.0%,Vietnam:50.0%
ARCHes	389	4	Japan,Vietnam	0.455129	0.454326	Vietnam:81.8%,Japan:18.2%
ARCHes	389	8	Japan,Vietnam	0.425123	0.422022	Vietnam:93.5%,Japan:6.5%
ARCHes	389	16	Japan,Vietnam	0.442489	0.442489	Vietnam:95.9%,Japan:4.1%
ARCHes	390	2	AsiaS,Vietnam	0.779604	0.779604	AsiaS:50.0%,Vietnam:50.0%
ARCHes	390	4	AsiaS,Vietnam	0.704711	0.702522	Vietnam:67.9%,AsiaS:32.1%
ARCHes	390	8	AsiaS,Vietnam	0.608504	0.608094	Vietnam:87.2%,AsiaS:12.8%
ARCHes	390	16	AsiaS,Vietnam	0.608023	0.607613	Vietnam:90.8%,AsiaS:9.2%
ARCHes	391	2	AsiaS,Vietnam	0.829128	0.829128	AsiaS:50.0%,Vietnam:50.0%
ARCHes	391	4	AsiaS,Vietnam	0.884879	0.877618	AsiaS:68.4%,Vietnam:31.6%
ARCHes	391	8	AsiaS,Vietnam	0.908235	0.901767	AsiaS:77.7%,Vietnam:22.3%
ARCHes	391	16	AsiaS,Vietnam	0.969339	0.95629	AsiaS:90.4%,Vietnam:9.6%
ARCHes	392	2	AsiaNE,China	0.306761	0.306761	AsiaNE:50.0%,China:50.0%
ARCHes	392	4	AsiaNE,China	0.657793	0.642601	AsiaNE:77.7%,China:22.3%
ARCHes	392	8	AsiaNE,China	0.829482	0.810742	AsiaNE:90.0%,China:10.0%
ARCHes	392	16	AsiaNE,China	0.913818	0.910545	AsiaNE:95.2%,China:4.8%
ARCHes	393	2	AsiaNE,China	0.602874	0.602874	AsiaNE:50.0%,China:50.0%
ARCHes	393	4	AsiaNE,China	0.754406	0.705669	China:72.8%,AsiaNE:27.2%
ARCHes	393	8	AsiaNE,China	0.814285	0.776799	China:84.0%,AsiaNE:16.0%
ARCHes	393	16	AsiaNE,China	0.907714	0.85992	China:92.5%,AsiaNE:7.5%
ARCHes	394	2	Slavic,UralVolga	0.664394	0.638884	Slavic:50.0%,UralVolga:50.0%
ARCHes	394	4	Slavic,UralVolga	0.766484	0.728607	UralVolga:71.4%,Slavic:28.6%
ARCHes	394	8	Slavic,UralVolga	0.81765	0.765032	UralVolga:80.2%,Slavic:19.8%
ARCHes	394	16	Slavic,UralVolga	0.910846	0.846438	UralVolga:90.0%,Slavic:10.0%
ARCHes	395	2	Slavic,UralVolga	0.558723	0.558723	Slavic:50.0%,UralVolga:50.0%
ARCHes	395	4	Slavic,UralVolga	0.521689	0.519467	Slavic:71.7%,UralVolga:28.3%
ARCHes	395	8	Slavic,UralVolga	0.436512	0.424069	Slavic:84.7%,UralVolga:15.3%
ARCHes	395	16	Slavic,UralVolga	0.491402	0.486536	Slavic:94.5%,UralVolga:5.5%
ARCHes	396	2	GBR,Italy	0.529152	0.477405	GBR:50.0%,Italy:50.0%
ARCHes	396	4	GBR,Italy	0.7329	0.67966	GBR:73.3%,Italy:26.7%
ARCHes	396	8	GBR,Italy	0.889578	0.797043	GBR:89.0%,Italy:11.0%
ARCHes	396	16	GBR,Italy	0.899193	0.864947	GBR:95.7%,Italy:4.3%
ARCHes	397	2	GBR,Italy	0.5	0.5	GBR:50.0%,Italy:50.0%
ARCHes	397	4	GBR,Italy	0.558418	0.540254	Italy:71.3%,GBR:28.7%
ARCHes	397	8	GBR,Italy	0.702122	0.642948	Italy:83.5%,GBR:16.5%
ARCHes	397	16	GBR,Italy	0.613775	0.563733	Italy:89.9%,GBR:10.1%
ARCHes	398	2	France,Italy	0.750697	0.663412	France:50.0%,Italy:50.0%
ARCHes	398	4	France,Italy	0.646518	0.557941	France:70.9%,Italy:29.1%
ARCHes	398	8	France,Italy	0.515445	0.51176	France:86.0%,Italy:14.0%
ARCHes	398	16	France,Italy	0.544124	0.538597	France:92.7%,Italy:7.3%
ARCHes	399	2	France,Italy	0.785132	0.751582	France:50.0%,Italy:50.0%
ARCHes	399	4	France,Italy	0.595944	0.575094	Italy:75.0%,France:25.0%
ARCHes	399	8	France,Italy	0.549325	0.536226	Italy:88.6%,France:11.4%
ARCHes	399	16	France,Italy	0.51181	0.496061	Italy:95.7%,France:4.3%
ARCHes	400	2	Italy,Spain	0.557574	0.557574	Italy:50.0%,Spain:50.0%
ARCHes	400	4	Italy,Spain	0.548385	0.544142	Spain:81.2%,Italy:18.8%
ARCHes	400	8	Italy,Spain	0.608055	0.596778	Spain:93.4%,Italy:6.6%
ARCHes	400	16	Italy,Spain	0.637423	0.633834	Spain:97.9%,Italy:2.1%
ARCHes	401	2	Italy,Spain	0.581009	0.560186	Italy:50.0%,Spain:50.0%
ARCHes	401	4	Italy,Spain	0.667519	0.606592	Italy:74.3%,Spain:25.7%
ARCHes	401	8	Italy,Spain	0.655891	0.615454	Italy:89.0%,Spain:11.0%
ARCHes	401	16	Italy,Spain	0.713662	0.691159	Italy:93.8%,Spain:6.2%
ARCHes	402	2	Italy,UralVolga	0.639658	0.622298	Italy:50.0%,UralVolga:50.0%
ARCHes	402	4	Italy,UralVolga	0.74996	0.712445	UralVolga:72.0%,Italy:28.0%
ARCHes	402	8	Italy,UralVolga	0.886448	0.862873	UralVolga:88.6%,Italy:11.4%
ARCHes	402	16	Italy,UralVolga	0.9293	0.903799	UralVolga:94.2%,Italy:5.8%
ARCHes	403	2	Italy,UralVolga	0.618863	0.618863	Italy:50.0%,UralVolga:50.0%
ARCHes	403	4	Italy,UralVolga	0.603291	0.594318	Italy:73.9%,UralVolga:26.1%
ARCHes	403	8	Italy,UralVolga	0.6143	0.609427	Italy:89.2%,UralVolga:10.8%
ARCHes	403	16	Italy,UralVolga	0.660959	0.656377	Italy:94.7%,UralVolga:5.3%
ARCHes	404	2	France,GBR	0.575219	0.575219	France:50.0%,GBR:50.0%
ARCHes	404	4	France,GBR	0.398161	0.398161	France:73.8%,GBR:26.2%
ARCHes	404	8	France,GBR	0.348956	0.348956	France:84.9%,GBR:15.1%
ARCHes	404	16	France,GBR	0.290211	0.290211	France:93.5%,GBR:6.5%
ARCHes	405	2	France,GBR	0.833209	0.833209	France:50.0%,GBR:50.0%
ARCHes	405	4	France,GBR	0.77863	0.738101	GBR:65.1%,France:34.9%
ARCHes	405	8	France,GBR	0.888811	0.840579	GBR:81.3%,France:18.7%
ARCHes	405	16	France,GBR	0.914105	0.87131	GBR:88.1%,France:11.9%
ARCHes	406	2	GBR,Spain	0.66523	0.66523	GBR:50.0%,Spain:50.0%
ARCHes	406	4	GBR,Spain	0.626148	0.530485	Spain:71.6%,GBR:28.4%
ARCHes	406	8	GBR,Spain	0.679689	0.598804	Spain:82.5%,GBR:17.5%
ARCHes	406	16	GBR,Spain	0.679405	0.652772	Spain:94.9%,GBR:5.1%
ARCHes	407	2	GBR,Spain	0.5	0.5	GBR:50.0%,Spain:50.0%
ARCHes	407	4	GBR,Spain	0.775107	0.702642	GBR:77.5%,Spain:22.5%
ARCHes	407	8	GBR,Spain	0.883452	0.847158	GBR:88.3%,Spain:11.7%
ARCHes	407	16	GBR,Spain	0.921412	0.898174	GBR:92.1%,Spain:7.9%
ARCHes	408	2	GBR,UralVolga	0.902913	0.880236	GBR:50.0%,UralVolga:50.0%
ARCHes	408	4	GBR,UralVolga	0.90024	0.83897	UralVolga:81.7%,GBR:18.3%
ARCHes	408	8	GBR,UralVolga	0.972371	0.943614	UralVolga:93.1%,GBR:6.9%
ARCHes	408	16	GBR,UralVolga	0.961647	0.932365	UralVolga:95.9%,GBR:4.1%
ARCHes	409	2	GBR,UralVolga	0.67356	0.667272	GBR:50.0%,UralVolga:50.0%
ARCHes	409	4	GBR,UralVolga	0.800418	0.761442	GBR:78.1%,UralVolga:21.9%
ARCHes	409	8	GBR,UralVolga	0.853628	0.825315	GBR:89.0%,UralVolga:11.0%
ARCHes	409	16	GBR,UralVolga	0.820815	0.798592	GBR:93.3%,UralVolga:6.7%
ARCHes	410	2	France,Spain	0.850843	0.835397	France:50.0%,Spain:50.0%
ARCHes	410	4	France,Spain	0.66116	0.63032	Spain:75.8%,France:24.2%
ARCHes	410	8	France,Spain	0.535666	0.535666	Spain:92.7%,France:7.3%
ARCHes	410	16	France,Spain	0.494594	0.494594	Spain:97.9%,France:2.1%
ARCHes	411	2	France,Spain	0.660801	0.660801	France:50.0%,Spain:50.0%
ARCHes	411	4	France,Spain	0.515308	0.453383	France:74.6%,Spain:25.4%
ARCHes	411	8	France,Spain	0.428306	0.390189	France:84.4%,Spain:15.6%
ARCHes	411	16	France,Spain	0.404793	0.386865	France:91.5%,Spain:8.5%
ARCHes	412	2	France,UralVolga	0.561009	0.536752	France:50.0%,UralVolga:50.0%
ARCHes	412	4	France,UralVolga	0.738423	0.695663	UralVolga:69.2%,France:30.8%
ARCHes	412	8	France,UralVolga	0.86387	0.825531	UralVolga:86.4%,France:13.6%
ARCHes	412	16	France,UralVolga	0.93256	0.901621	UralVolga:93.7%,France:6.3%
ARCHes	413	2	France,UralVolga	0.545554	0.502006	France:50.0%,UralVolga:50.0%
ARCHes	413	4	France,UralVolga	0.394967	0.37297	France:79.9%,UralVolga:20.1%
ARCHes	413	8	France,UralVolga	0.359062	0.346265	France:89.4%,UralVolga:10.6%
ARCHes	413	16	France,UralVolga	0.277369	0.272741	France:96.6%,UralVolga:3.4%
ARCHes	414	2	Spain,UralVolga	0.275788	0.275788	Spain:50.0%,UralVolga:50.0%
ARCHes	414	4	Spain,UralVolga	0.436665	0.409015	UralVolga:70.3%,Spain:29.7%
ARCHes	414	8	Spain,UralVolga	0.632538	0.614625	UralVolga:93.4%,Spain:6.6%
ARCHes	414	16	Spain,UralVolga	0.600197	0.59522	UralVolga:97.6%,Spain:2.4%
ARCHes	415	2	Spain,UralVolga	0.643594	0.611602	Spain:50.0%,UralVolga:50.0%
ARCHes	415	4	Spain,UralVolga	0.496217	0.471	Spain:71.6%,UralVolga:28.4%
ARCHes	415	8	Spain,UralVolga	0.499244	0.487916	Spain:85.2%,UralVolga:14.8%
ARCHes	415	16	Spain,UralVolga	0.523737	0.519254	Spain:92.6%,UralVolga:7.4%
ARCHes	416	2	China,Japan	0.456413	0.456413	China:50.0%,Japan:50.0%
ARCHes	416	4	China,Japan	0.731599	0.701624	Japan:73.2%,China:26.8%
ARCHes	416	8	China,Japan	0.861695	0.831663	Japan:86.2%,China:13.8%
ARCHes	416	16	China,Japan	0.934812	0.934812	Japan:93.5%,China:6.5%
ARCHes	417	2	China,Japan	0.612162	0.612162	China:50.0%,Japan:50.0%
ARCHes	417	4	China,Japan	0.642567	0.60694	China:71.5%,Japan:28.5%
ARCHes	417	8	China,Japan	0.791856	0.779101	China:88.4%,Japan:11.6%
ARCHes	417	16	China,Japan	0.862483	0.855279	China:94.3%,Japan:5.7%
ARCHes	418	2	China,Vietnam	0.833151	0.833151	China:50.0%,Vietnam:50.0%
ARCHes	418	4	China,Vietnam	0.69579	0.69579	Vietnam:72.8%,China:27.2%
ARCHes	418	8	China,Vietnam	0.553214	0.553214	Vietnam:88.1%,China:11.9%
ARCHes	418	16	China,Vietnam	0.525171	0.525171	Vietnam:93.5%,China:6.5%
ARCHes	419	2	China,Vietnam	0.564336	0.564336	China:50.0%,Vietnam:50.0%
ARCHes	419	4	China,Vietnam	0.774394	0.680698	China:77.4%,Vietnam:22.6%
ARCHes	419	8	China,Vietnam	0.755612	0.661832	China:84.8%,Vietnam:15.2%
ARCHes	419	16	China,Vietnam	0.784763	0.720744	China:89.9%,Vietnam:10.1%
ARCHes	420	2	Japan,Vietnam	0.58528	0.58528	Japan:50.0%,Vietnam:50.0%
ARCHes	420	4	Japan,Vietnam	0.737245	0.73616	Japan:65.2%,Vietnam:34.8%
ARCHes	420	8	Japan,Vietnam	0.803301	0.803301	Japan:80.3%,Vietnam:19.7%
ARCHes	420	16	Japan,Vietnam	0.909697	0.902824	Japan:91.0%,Vietnam:9.0%
ARCHes	421	2	Japan,Vietnam	0.644061	0.629645	Japan:50.0%,Vietnam:50.0%
ARCHes	421	4	Japan,Vietnam	0.539954	0.531098	Vietnam:78.0%,Japan:22.0%
ARCHes	421	8	Japan,Vietnam	0.5	0.497763	Vietnam:86.0%,Japan:14.0%
ARCHes	421	16	Japan,Vietnam	0.5	0.495618	Vietnam:93.5%,Japan:6.5%
ARCHes	422	2	AsiaS,Vietnam	0.848545	0.848545	AsiaS:50.0%,Vietnam:50.0%
ARCHes	422	4	AsiaS,Vietnam	0.658188	0.658188	Vietnam:75.0%,AsiaS:25.0%
ARCHes	422	8	AsiaS,Vietnam	0.590935	0.588332	Vietnam:85.0%,AsiaS:15.0%
ARCHes	422	16	AsiaS,Vietnam	0.549046	0.547926	Vietnam:92.9%,AsiaS:7.1%
ARCHes	423	2	AsiaS,Vietnam	0.821518	0.821518	AsiaS:50.0%,Vietnam:50.0%
ARCHes	423	4	AsiaS,Vietnam	0.910704	0.903793	AsiaS:78.7%,Vietnam:21.3%
ARCHes	423	8	AsiaS,Vietnam	0.971949	0.965304	AsiaS:89.6%,Vietnam:10.4%
ARCHes	423	16	AsiaS,Vietnam	0.974586	0.969921	AsiaS:92.9%,Vietnam:7.1%
ARCHes	424	2	AsiaNE,China	0.00723787	0.00723787	AsiaNE:50.0%,China:50.0%
ARCHes	424	4	AsiaNE,China	0.112754	0.112754	AsiaNE:77.2%,China:22.8%
ARCHes	424	8	AsiaNE,China	0.127132	0.127132	AsiaNE:84.2%,China:15.8%
ARCHes	424	16	AsiaNE,China	0.186704	0.186704	AsiaNE:93.1%,China:6.9%
ARCHes	425	2	AsiaNE,China	0.439648	0.439648	AsiaNE:50.0%,China:50.0%
ARCHes	425	4	AsiaNE,China	0.729183	0.708299	China:73.3%,AsiaNE:26.7%
ARCHes	425	8	AsiaNE,China	0.893606	0.843938	China:85.4%,AsiaNE:14.6%
ARCHes	425	16	AsiaNE,China	0.95707	0.955356	China:95.7%,AsiaNE:4.3%
ARCHes	426	2	Slavic,UralVolga	0.655445	0.63681	Slavic:50.0%,UralVolga:50.0%
ARCHes	426	4	Slavic,UralVolga	0.809974	0.770552	UralVolga:75.9%,Slavic:24.1%
ARCHes	426	8	Slavic,UralVolga	0.880607	0.834588	UralVolga:84.9%,Slavic:15.1%
ARCHes	426	16	Slavic,UralVolga	0.946659	0.884138	UralVolga:94.2%,Slavic:5.8%
ARCHes	427	2	Slavic,UralVolga	0.594672	0.594672	Slavic:50.0%,UralVolga:50.0%
ARCHes	427	4	Slavic,UralVolga	0.481429	0.461879	Slavic:74.1%,UralVolga:25.9%
ARCHes	427	8	Slavic,UralVolga	0.438834	0.424575	Slavic:88.4%,UralVolga:11.6%
ARCHes	427	16	Slavic,UralVolga	0.38919	0.384888	Slavic:94.3%,UralVolga:5.7%
ARCHes	428	2	GBR,Italy	0.459477	0.459477	GBR:50.0%,Italy:50.0%
ARCHes	428	4	GBR,Italy	0.751961	0.673991	GBR:77.7%,Italy:22.3%
ARCHes	428	8	GBR,Italy	0.889236	0.856307	GBR:92.3%,Italy:7.7%
ARCHes	428	16	GBR,Italy	0.882174	0.874431	GBR:96.7%,Italy:3.3%
ARCHes	429	2	GBR,Italy	0.5	0.483652	GBR:50.0%,Italy:50.0%
ARCHes	429	4	GBR,Italy	0.524627	0.466547	Italy:71.5%,GBR:28.5%
ARCHes	429	8	GBR,Italy	0.480482	0.403954	Italy:78.6%,GBR:21.4%
ARCHes	429	16	GBR,Italy	0.450993	0.412943	Italy:91.3%,GBR:8.7%
ARCHes	430	2	France,Italy	0.51392	0.478351	France:50.0%,Italy:50.0%
ARCHes	430	4	France,Italy	0.364663	0.274507	France:72.8%,Italy:27.2%
ARCHes	430	8	France,Italy	0.227166	0.178503	France:84.6%,Italy:15.4%
ARCHes	430	16	France,Italy	0.140648	0.0873048	France:94.4%,Italy:5.6%
ARCHes	431	2	France,Italy	0.571547	0.571547	France:50.0%,Italy:50.0%
ARCHes	431	4	France,Italy	0.620208	0.593133	Italy:70.1%,France:29.9%
ARCHes	431	8	France,Italy	0.695265	0.633523	Italy:83.5%,France:16.5%
ARCHes	431	16	France,Italy	0.69949	0.684447	Italy:94.7%,France:5.3%
ARCHes	432	2	Italy,Spain	0.535269	0.535269	Italy:50.0%,Spain:50.0%
ARCHes	432	4	Italy,Spain	0.461014	0.458555	Spain:72.0%,Italy:28.0%
ARCHes	432	8	Italy,Spain	0.412717	0.412717	Spain:88.2%,Italy:11.8%
ARCHes	432	16	Italy,Spain	0.41309	0.41309	Spain:90.9%,Italy:9.1%
ARCHes	433	2	Italy,Spain	0.500864	0.500864	Italy:50.0%,Spain:50.0%
ARCHes	433	4	Italy,Spain	0.496616	0.485444	Italy:75.7%,Spain:24.3%
ARCHes	433	8	Italy,Spain	0.651499	0.63354	Italy:89.7%,Spain:10.3%
ARCHes	433	16	Italy,Spain	0.662702	0.662702	Italy:96.5%,Spain:3.5%
ARCHes	434	2	Italy,UralVolga	0.735935	0.735935	Italy:50.0%,UralVolga:50.0%
ARCHes	434	4	Italy,UralVolga	0.902887	0.896353	UralVolga:77.4%,Italy:22.6%
ARCHes	434	8	Italy,UralVolga	0.903973	0.898079	UralVolga:90.4%,Italy:9.6%
ARCHes	434	16	Italy,UralVolga	0.964195	0.9583	UralVolga:96.4%,Italy:3.6%
ARCHes	435	2	Italy,UralVolga	0.628148	0.624094	Italy:50.0%,UralVolga:50.0%
ARCHes	435	4	Italy,UralVolga	0.636665	0.627669	Italy:82.5%,UralVolga:17.5%
ARCHes	435	8	Italy,UralVolga	0.644734	0.641059	Italy:92.6%,UralVolga:7.4%
ARCHes	435	16	Italy,UralVolga	0.655697	0.652255	Italy:94.3%,UralVolga:5.7%
ARCHes	436	2	France,GBR	0.542602	0.525236	France:50.0%,GBR:50.0%
ARCHes	436	4	France,GBR	0.363097	0.341922	France:74.8%,GBR:25.2%
ARCHes	436	8	France,GBR	0.24855	0.23727	France:86.3%,GBR:13.7%
ARCHes	436	16	France,GBR	0.31952	0.30824	France:94.2%,GBR:5.8%
ARCHes	437	2	France,GBR	0.598678	0.566711	France:50.0%,GBR:50.0%
ARCHes	437	4	France,GBR	0.810789	0.729506	GBR:71.2%,France:28.8%
ARCHes	437	8	France,GBR	0.81091	0.691071	GBR:85.4%,France:14.6%
ARCHes	437	16	France,GBR	0.844288	0.78263	GBR:93.6%,France:6.4%
ARCHes	438	2	GBR,Spain	0.5	0.410981	GBR:50.0%,Spain:50.0%
ARCHes	438	4	GBR,Spain	0.321969	0.232966	Spain:78.1%,GBR:21.9%
ARCHes	438	8	GBR,Spain	0.28948	0.239194	Spain:87.2%,GBR:12.8%
ARCHes	438	16	GBR,Spain	0.224445	0.189331	Spain:95.2%,GBR:4.8%
ARCHes	439	2	GBR,Spain	0.519239	0.464752	GBR:50.0%,Spain:50.0%
ARCHes	439	4	GBR,Spain	0.746453	0.676515	GBR:74.6%,Spain:25.4%
ARCHes	439	8	GBR,Spain	0.847061	0.786934	GBR:86.8%,Spain:13.2%
ARCHes	439	16	GBR,Spain	0.847061	0.822799	GBR:92.8%,Spain:7.2%
ARCHes	440	2	GBR,UralVolga	0.757243	0.74091	GBR:50.0%,UralVolga:50.0%
ARCHes	440	4	GBR,UralVolga	0.833963	0.806872	UralVolga:76.5%,GBR:23.5%
ARCHes	440	8	GBR,UralVolga	0.920161	0.896061	UralVolga:89.6%,GBR:10.4%
ARCHes	440	16	GBR,UralVolga	0.973076	0.961779	UralVolga:96.5%,GBR:3.5%
ARCHes	441	2	GBR,UralVolga	0.66334	0.657206	GBR:50.0%,UralVolga:50.0%
ARCHes	441	4	GBR,UralVolga	0.731844	0.695249	GBR:78.0%,UralVolga:22.0%
ARCHes	441	8	GBR,UralVolga	0.803904	0.782313	GBR:90.5%,UralVolga:9.5%
ARCHes	441	16	GBR,UralVolga	0.814277	0.802812	GBR:95.6%,UralVolga:4.4%
ARCHes	442	2	France,Spain	0.681285	0.655877	France:50.0%,Spain:50.0%
ARCHes	442	4	France,Spain	0.590046	0.493927	Spain:77.1%,France:22.9%
ARCHes	442	8	France,Spain	0.51549	0.477839	Spain:90.2%,France:9.8%
ARCHes	442	16	France,Spain	0.49324	0.466609	Spain:93.9%,France:6.1%
ARCHes	443	2	France,Spain	0.564904	0.5	France:50.0%,Spain:50.0%
ARCHes	443	4	France,Spain	0.624092	0.543591	France:76.9%,Spain:23.1%
ARCHes	443	8	France,Spain	0.573728	0.55647	France:91.2%,Spain:8.8%
ARCHes	443	16	France,Spain	0.634959	0.618091	France:97.0%,Spain:3.0%
ARCHes	444	2	France,UralVolga	0.623021	0.623021	France:50.0%,UralVolga:50.0%
ARCHes	444	4	France,UralVolga	0.788622	0.767914	UralVolga:78.9%,France:21.1%
ARCHes	444	8	France,UralVolga	0.907485	0.903591	UralVolga:90.7%,France:9.3%
ARCHes	444	16	France,UralVolga	0.956386	0.952925	UralVolga:95.6%,France:4.4%
ARCHes	445	2	France,UralVolga	0.566212	0.552167	France:50.0%,UralVolga:50.0%
ARCHes	445	4	France,UralVolga	0.604986	0.586679	France:78.0%,UralVolga:22.0%
ARCHes	445	8	France,UralVolga	0.53499	0.528285	France:90.5%,UralVolga:9.5%
ARCHes	445	16	France,UralVolga	0.581217	0.579358	France:97.6%,UralVolga:2.4%
ARCHes	446	2	Spain,UralVolga	0.515775	0.515775	Spain:50.0%,UralVolga:50.0%
ARCHes	446	4	Spain,UralVolga	0.766256	0.749833	UralVolga:76.6%,Spain:23.4%
ARCHes	446	8	Spain,UralVolga	0.887635	0.886477	UralVolga:88.8%,Spain:11.2%
ARCHes	446	16	Spain,UralVolga	0.959826	0.958669	UralVolga:96.0%,Spain:4.0%
ARCHes	447	2	Spain,UralVolga	0.589347	0.573211	Spain:50.0%,UralVolga:50.0%
ARCHes	447	4	Spain,UralVolga	0.476204	0.465122	Spain:81.1%,UralVolga:18.9%
ARCHes	447	8	Spain,UralVolga	0.366617	0.358609	Spain:91.0%,UralVolga:9.0%
ARCHes	447	16	Spain,UralVolga	0.355821	0.353129	Spain:96.2%,UralVolga:3.8%
ARCHes	448	2	China,Japan	0.516354	0.516354	China:50.0%,Japan:50.0%
ARCHes	448	4	China,Japan	0.757734	0.731533	Japan:75.8%,China:24.2%
ARCHes	448	8	China,Japan	0.870524	0.852242	Japan:87.1%,China:12.9%
ARCHes	448	16	China,Japan	0.911444	0.911444	Japan:91.1%,China:8.9%
ARCHes	449	2	China,Japan	0.455403	0.455403	China:50.0%,Japan:50.0%
ARCHes	449	4	China,Japan	0.274346	0.265927	China:80.0%,Japan:20.0%
ARCHes	449	8	China,Japan	0.349823	0.349823	China:90.5%,Japan:9.5%
ARCHes	449	16	China,Japan	0.419402	0.419402	China:97.4%,Japan:2.6%
ARCHes	450	2	China,Vietnam	0.577601	0.577601	China:50.0%,Vietnam:50.0%
ARCHes	450	4	China,Vietnam	0.562975	0.562975	Vietnam:73.9%,China:26.1%
ARCHes	450	8	China,Vietnam	0.602255	0.583	Vietnam:81.8%,China:18.2%
ARCHes	450	16	China,Vietnam	0.588523	0.588523	Vietnam:91.0%,China:9.0%
ARCHes	451	2	China,Vietnam	0.582407	0.582407	China:50.0%,Vietnam:50.0%
ARCHes	451	4	China,Vietnam	0.650907	0.650907	China:65.1%,Vietnam:34.9%
ARCHes	451	8	China,Vietnam	0.828209	0.819532	China:82.8%,Vietnam:17.2%
ARCHes	451	16	China,Vietnam	0.910389	0.901712	China:91.0%,Vietnam:9.0%
ARCHes	452	2	Japan,Vietnam	0.509657	0.509657	Japan:50.0%,Vietnam:50.0%
ARCHes	452	4	Japan,Vietnam	0.779004	0.779004	Japan:77.9%,Vietnam:22.1%
ARCHes	452	8	Japan,Vietnam	0.909587	0.909587	Japan:91.0%,Vietnam:9.0%
ARCHes	452	16	Japan,Vietnam	0.94342	0.94342	Japan:94.3%,Vietnam:5.7%
ARCHes	453	2	Japan,Vietnam	0.629198	0.629198	Japan:50.0%,Vietnam:50.0%
ARCHes	453	4	Japan,Vietnam	0.577706	0.570169	Vietnam:78.6%,Japan:21.4%
ARCHes	453	8	Japan,Vietnam	0.531989	0.523947	Vietnam:89.3%,Japan:10.7%
ARCHes	453	16	Japan,Vietnam	0.511616	0.508038	Vietnam:93.4%,Japan:6.6%
ARCHes	454	2	AsiaS,Vietnam	0.693374	0.693374	AsiaS:50.0%,Vietnam:50.0%
ARCHes	454	4	AsiaS,Vietnam	0.475263	0.473923	Vietnam:80.9%,AsiaS:19.1%
ARCHes	454	8	AsiaS,Vietnam	0.41577	0.413827	Vietnam:90.6%,AsiaS:9.4%
ARCHes	454	16	AsiaS,Vietnam	0.381362	0.378934	Vietnam:94.8%,AsiaS:5.2%
ARCHes	455	2	AsiaS,Vietnam	0.76209	0.76209	AsiaS:50.0%,Vietnam:50.0%
ARCHes	455	4	AsiaS,Vietnam	0.896824	0.883725	AsiaS:75.4%,Vietnam:24.6%
ARCHes	455	8	AsiaS,Vietnam	0.897591	0.891358	AsiaS:86.2%,Vietnam:13.8%
ARCHes	455	16	AsiaS,Vietnam	0.965299	0.958989	AsiaS:93.4%,Vietnam:6.6%
ARCHes	456	2	AsiaNE,China	0.5	0.5	AsiaNE:50.0%,China:50.0%
ARCHes	456	4	AsiaNE,China	0.323912	0.240397	AsiaNE:71.4%,China:28.6%
ARCHes	456	8	AsiaNE,China	0.195011	0.128798	AsiaNE:89.2%,China:10.8%
ARCHes	456	16	AsiaNE,China	0.17901	0.155151	AsiaNE:95.1%,China:4.9%
ARCHes	457	2	AsiaNE,China	0.473242	0.473242	AsiaNE:50.0%,China:50.0%
ARCHes	457	4	AsiaNE,China	0.708792	0.641614	China:80.0%,AsiaNE:20.0%
ARCHes	457	8	AsiaNE,China	0.772518	0.735758	China:85.7%,AsiaNE:14.3%
ARCHes	457	16	AsiaNE,China	0.860372	0.826782	China:94.4%,AsiaNE:5.6%
ARCHes	458	2	Slavic,UralVolga	0.707782	0.689315	Slavic:50.0%,UralVolga:50.0%
ARCHes	458	4	Slavic,UralVolga	0.811343	0.72424	UralVolga:78.0%,Slavic:22.0%
ARCHes	458	8	Slavic,UralVolga	0.884272	0.835179	UralVolga:94.0%,Slavic:6.0%
ARCHes	458	16	Slavic,UralVolga	0.884272	0.867176	UralVolga:97.2%,Slavic:2.8%
ARCHes	459	2	Slavic,UralVolga	0.692904	0.664777	Slavic:50.0%,UralVolga:50.0%
ARCHes	459	4	Slavic,UralVolga	0.569412	0.536773	Slavic:72.8%,UralVolga:27.2%
ARCHes	459	8	Slavic,UralVolga	0.517708	0.482049	Slavic:83.5%,UralVolga:16.5%
ARCHes	459	16	Slavic,UralVolga	0.510452	0.486614	Slavic:92.7%,UralVolga:7.3%
ARCHes	460	2	GBR,Italy	0.5	0.5	GBR:50.0%,Italy:50.0%
ARCHes	460	4	GBR,Italy	0.746698	0.746698	GBR:74.7%,Italy:25.3%
ARCHes	460	8	GBR,Italy	0.891368	0.891368	GBR:89.1%,Italy:10.9%
ARCHes	460	16	GBR,Italy	0.959331	0.959331	GBR:95.9%,Italy:4.1%
ARCHes	461	2	GBR,Italy	0.594299	0.564647	GBR:50.0%,Italy:50.0%
ARCHes	461	4	GBR,Italy	0.682376	0.638516	Italy:74.4%,GBR:25.6%
ARCHes	461	8	GBR,Italy	0.681934	0.63365	Italy:85.3%,GBR:14.7%
ARCHes	461	16	GBR,Italy	0.651846	0.616794	Italy:92.2%,GBR:7.8%
ARCHes	462	2	France,Italy	0.607997	0.597297	France:50.0%,Italy:50.0%
ARCHes	462	4	France,Italy	0.725563	0.616184	France:77.3%,Italy:22.7%
ARCHes	462	8	France,Italy	0.710828	0.646241	France:91.7%,Italy:8.3%
ARCHes	462	16	France,Italy	0.735628	0.683878	France:94.0%,Italy:6.0%
ARCHes	463	2	France,Italy	0.603997	0.603997	France:50.0%,Italy:50.0%
ARCHes	463	4	France,Italy	0.684242	0.63462	Italy:74.9%,France:25.1%
ARCHes	463	8	France,Italy	0.754129	0.68993	Italy:89.5%,France:10.5%
ARCHes	463	16	France,Italy	0.699977	0.695065	Italy:96.6%,France:3.4%
ARCHes	464	2	Italy,Spain	0.500569	0.500569	Italy:50.0%,Spain:50.0%
ARCHes	464	4	Italy,Spain	0.479945	0.472328	Spain:75.1%,Italy:24.9%
ARCHes	464	8	Italy,Spain	0.450711	0.421375	Spain:82.4%,Italy:17.6%
ARCHes	464	16	Italy,Spain	0.423197	0.397637	Spain:90.9%,Italy:9.1%
ARCHes	465	2	Italy,Spain	0.567455	0.567455	Italy:50.0%,Spain:50.0%
ARCHes	465	4	Italy,Spain	0.708776	0.665229	Italy:72.3%,Spain:27.7%
ARCHes	465	8	Italy,Spain	0.688444	0.672473	Italy:87.0%,Spain:13.0%
ARCHes	465	16	Italy,Spain	0.698228	0.688249	Italy:93.9%,Spain:6.1%
ARCHes	466	2	Italy,UralVolga	0.668876	0.664933	Italy:50.0%,UralVolga:50.0%
ARCHes	466	4	Italy,UralVolga	0.863844	0.850769	UralVolga:79.4%,Italy:20.6%
ARCHes	466	8	Italy,UralVolga	0.888537	0.88082	UralVolga:88.1%,Italy:11.9%
ARCHes	466	16	Italy,UralVolga	0.91784	0.91609	UralVolga:91.8%,Italy:8.2%
ARCHes	467	2	Italy,UralVolga	0.702349	0.687871	Italy:50.0%,UralVolga:50.0%
ARCHes	467	4	Italy,UralVolga	0.690684	0.679627	Italy:74.7%,UralVolga:25.3%
ARCHes	467	8	Italy,UralVolga	0.670046	0.6601	Italy:87.4%,UralVolga:12.6%
ARCHes	467	16	Italy,UralVolga	0.624899	0.620694	Italy:95.3%,UralVolga:4.7%
ARCHes	468	2	France,GBR	0.5	0.5	France:50.0%,GBR:50.0%
ARCHes	468	4	France,GBR	0.312448	0.312448	France:73.2%,GBR:26.8%
ARCHes	468	8	France,GBR	0.227373	0.227373	France:86.1%,GBR:13.9%
ARCHes	468	16	France,GBR	0.35912	0.35912	France:90.1%,GBR:9.9%
ARCHes	469	2	France,GBR	0.547412	0.547412	France:50.0%,GBR:50.0%
ARCHes	469	4	France,GBR	0.766856	0.656974	GBR:73.8%,France:26.2%
ARCHes	469	8	France,GBR	0.814031	0.747665	GBR:86.9%,France:13.1%
ARCHes	469	16	France,GBR	0.805202	0.786158	GBR:94.7%,France:5.3%
ARCHes	470	2	GBR,Spain	0.475388	0.462917	GBR:50.0%,Spain:50.0%
ARCHes	470	4	GBR,Spain	0.561555	0.488829	Spain:75.9%,GBR:24.1%
ARCHes	470	8	GBR,Spain	0.490211	0.441202	Spain:85.3%,GBR:14.7%
ARCHes	470	16	GBR,Spain	0.5	0.444373	Spain:90.3%,GBR:9.7%
ARCHes	471	2	GBR,Spain	0.5321	0.5321	GBR:50.0%,Spain:50.0%
ARCHes	471	4	GBR,Spain	0.813317	0.709921	GBR:80.7%,Spain:19.3%
ARCHes	471	8	GBR,Spain	0.837104	0.733612	GBR:88.7%,Spain:11.3%
ARCHes	471	16	GBR,Spain	0.806781	0.748882	GBR:93.7%,Spain:6.3%
ARCHes	472	2	GBR,UralVolga	0.641221	0.641221	GBR:50.0%,UralVolga:50.0%
ARCHes	472	4	GBR,UralVolga	0.752223	0.746136	UralVolga:72.4%,GBR:27.6%
ARCHes	472	8	GBR,UralVolga	0.897121	0.897121	UralVolga:89.7%,GBR:10.3%
ARCHes	472	16	GBR,UralVolga	0.932181	0.932181	UralVolga:93.2%,GBR:6.8%
ARCHes	473	2	GBR,UralVolga	0.717182	0.673975	GBR:50.0%,UralVolga:50.0%
ARCHes	473	4	GBR,UralVolga	0.84828	0.806435	GBR:75.7%,UralVolga:24.3%
ARCHes	473	8	GBR,UralVolga	0.904353	0.865073	GBR:85.5%,UralVolga:14.5%
ARCHes	473	16	GBR,UralVolga	0.923192	0.899752	GBR:93.5%,UralVolga:6.5%
ARCHes	474	2	France,Spain	0.639186	0.589759	France:50.0%,Spain:50.0%
ARCHes	474	4	France,Spain	0.42217	0.42217	Spain:74.2%,France:25.8%
ARCHes	474	8	France,Spain	0.318894	0.309683	Spain:88.5%,France:11.5%
ARCHes	474	16	France,Spain	0.311289	0.270179	Spain:92.4%,France:7.6%
ARCHes	475	2	France,Spain	0.676824	0.619708	France:50.0%,Spain:50.0%
ARCHes	475	4	France,Spain	0.624918	0.587027	France:74.1%,Spain:25.9%
ARCHes	475	8	France,Spain	0.601354	0.565526	France:87.1%,Spain:12.9%
ARCHes	475	16	France,Spain	0.549731	0.513828	France:91.6%,Spain:8.4%
ARCHes	476	2	France,UralVolga	0.511205	0.501993	France:50.0%,UralVolga:50.0%
ARCHes	476	4	France,UralVolga	0.760913	0.747075	UralVolga:76.1%,France:23.9%
ARCHes	476	8	France,UralVolga	0.856782	0.84723	UralVolga:85.7%,France:14.3%
ARCHes	476	16	France,UralVolga	0.951583	0.946282	UralVolga:95.2%,France:4.8%
ARCHes	477	2	France,UralVolga	0.579428	0.563534	France:50.0%,UralVolga:50.0%
ARCHes	477	4	France,UralVolga	0.491326	0.477678	France:73.2%,UralVolga:26.8%
ARCHes	477	8	France,UralVolga	0.404255	0.390777	France:90.4%,UralVolga:9.6%
ARCHes	477	16	France,UralVolga	0.388155	0.385171	France:97.5%,UralVolga:2.5%
ARCHes	478	2	Spain,UralVolga	0.513049	0.496522	Spain:50.0%,UralVolga:50.0%
ARCHes	478	4	Spain,UralVolga	0.740478	0.729001	UralVolga:71.9%,Spain:28.1%
ARCHes	478	8	Spain,UralVolga	0.883682	0.878453	UralVolga:88.4%,Spain:11.6%
ARCHes	478	16	Spain,UralVolga	0.920549	0.915989	UralVolga:92.1%,Spain:7.9%
ARCHes	479	2	Spain,UralVolga	0.568512	0.560778	Spain:50.0%,UralVolga:50.0%
ARCHes	479	4	Spain,UralVolga	0.507949	0.49734	Spain:74.5%,UralVolga:25.5%
ARCHes	479	8	Spain,UralVolga	0.411676	0.405102	Spain:87.6%,UralVolga:12.4%
ARCHes	479	16	Spain,UralVolga	0.39692	0.392184	Spain:90.3%,UralVolga:9.7%
ARCHes	480	2	China,Japan	0.5	0.5	China:50.0%,Japan:50.0%
ARCHes	480	4	China,Japan	0.82416	0.812195	Japan:82.4%,China:17.6%
ARCHes	480	8	China,Japan	0.905613	0.905613	Japan:90.6%,China:9.4%
ARCHes	480	16	China,Japan	0.948907	0.948907	Japan:94.9%,China:5.1%
ARCHes	481	2	China,Japan	0.5	0.5	China:50.0%,Japan:50.0%
ARCHes	481	4	China,Japan	0.465762	0.436355	China:78.4%,Japan:21.6%
ARCHes	481	8	China,Japan	0.477405	0.462031	China:86.3%,Japan:13.7%
ARCHes	481	16	China,Japan	0.456146	0.438346	China:90.0%,Japan:10.0%
ARCHes	482	2	China,Vietnam	0.68366	0.68366	China:50.0%,Vietnam:50.0%
ARCHes	482	4	China,Vietnam	0.688487	0.679094	Vietnam:70.9%,China:29.1%
ARCHes	482	8	China,Vietnam	0.665139	0.665139	Vietnam:86.5%,China:13.5%
ARCHes	482	16	China,Vietnam	0.615869	0.615869	Vietnam:91.4%,China:8.6%
ARCHes	483	2	China,Vietnam	0.77136	0.77136	China:50.0%,Vietnam:50.0%
ARCHes	483	4	China,Vietnam	0.802782	0.74441	China:74.7%,Vietnam:25.3%
ARCHes	483	8	China,Vietnam	0.92614	0.865761	China:88.1%,Vietnam:11.9%
ARCHes	483	16	China,Vietnam	0.975632	0.939682	China:95.8%,Vietnam:4.2%
ARCHes	484	2	Japan,Vietnam	0.557284	0.557284	Japan:50.0%,Vietnam:50.0%
ARCHes	484	4	Japan,Vietnam	0.713772	0.665151	Japan:72.0%,Vietnam:28.0%
ARCHes	484	8	Japan,Vietnam	0.886049	0.846876	Japan:84.9%,Vietnam:15.1%
ARCHes	484	16	Japan,Vietnam	0.940702	0.915228	Japan:94.1%,Vietnam:5.9%
ARCHes	485	2	Japan,Vietnam	0.545665	0.545665	Japan:50.0%,Vietnam:50.0%
ARCHes	485	4	Japan,Vietnam	0.483652	0.4764	Vietnam:77.2%,Japan:22.8%
ARCHes	485	8	Japan,Vietnam	0.517366	0.512741	Vietnam:87.9%,Japan:12.1%
ARCHes	485	16	Japan,Vietnam	0.533354	0.532214	Vietnam:94.3%,Japan:5.7%
ARCHes	486	2	AsiaS,Vietnam	0.953024	0.953024	AsiaS:50.0%,Vietnam:50.0%
ARCHes	486	4	AsiaS,Vietnam	0.811833	0.796204	Vietnam:71.6%,AsiaS:28.4%
ARCHes	486	8	AsiaS,Vietnam	0.663944	0.660623	Vietnam:89.1%,AsiaS:10.9%
ARCHes	486	16	AsiaS,Vietnam	0.657135	0.653721	Vietnam:92.2%,AsiaS:7.8%
ARCHes	487	2	AsiaS,Vietnam	0.82632	0.82632	AsiaS:50.0%,Vietnam:50.0%
ARCHes	487	4	AsiaS,Vietnam	0.954706	0.938491	AsiaS:76.6%,Vietnam:23.4%
ARCHes	487	8	AsiaS,Vietnam	0.983834	0.967768	AsiaS:84.2%,Vietnam:15.8%
ARCHes	487	16	AsiaS,Vietnam	0.981767	0.972201	AsiaS:93.6%,Vietnam:6.4%
ARCHes	488	2	AsiaNE,China	0.331851	0.331851	AsiaNE:50.0%,China:50.0%
ARCHes	488	4	AsiaNE,China	0.358402	0.35431	AsiaNE:66.7%,China:33.3%
ARCHes	488	8	AsiaNE,China	0.355114	0.349125	AsiaNE:78.3%,China:21.7%
ARCHes	488	16	AsiaNE,China	0.374212	0.374212	AsiaNE:86.6%,China:13.4%
ARCHes	489	2	AsiaNE,China	0.573727	0.573727	AsiaNE:50.0%,China:50.0%
ARCHes	489	4	AsiaNE,China	0.799962	0.726346	China:76.9%,AsiaNE:23.1%
ARCHes	489	8	AsiaNE,China	0.829369	0.750962	China:82.9%,AsiaNE:17.1%
ARCHes	489	16	AsiaNE,China	0.907319	0.845076	China:90.7%,AsiaNE:9.3%
ARCHes	490	2	Slavic,UralVolga	0.629347	0.624073	Slavic:50.0%,UralVolga:50.0%
ARCHes	490	4	Slavic,UralVolga	0.823911	0.781388	UralVolga:78.3%,Slavic:21.7%
ARCHes	490	8	Slavic,UralVolga	0.91615	0.866822	UralVolga:88.5%,Slavic:11.5%
ARCHes	490	16	Slavic,UralVolga	0.958176	0.914434	UralVolga:94.5%,Slavic:5.5%
ARCHes	491	2	Slavic,UralVolga	0.673088	0.61073	Slavic:50.0%,UralVolga:50.0%
ARCHes	491	4	Slavic,UralVolga	0.530635	0.49236	Slavic:76.2%,UralVolga:23.8%
ARCHes	491	8	Slavic,UralVolga	0.479059	0.457028	Slavic:88.0%,UralVolga:12.0%
ARCHes	491	16	Slavic,UralVolga	0.438055	0.429326	Slavic:95.5%,UralVolga:4.5%
ARCHes	492	2	GBR,Italy	0.527476	0.462723	GBR:50.0%,Italy:50.0%
ARCHes	492	4	GBR,Italy	0.750291	0.683421	GBR:76.2%,Italy:23.8%
ARCHes	492	8	GBR,Italy	0.817203	0.776409	GBR:87.8%,Italy:12.2%
ARCHes	492	16	GBR,Italy	0.899416	0.864583	GBR:94.9%,Italy:5.1%
ARCHes	493	2	GBR,Italy	0.565991	0.493367	GBR:50.0%,Italy:50.0%
ARCHes	493	4	GBR,Italy	0.496645	0.469496	Italy:74.2%,GBR:25.8%
ARCHes	493	8	GBR,Italy	0.606103	0.590057	Italy:85.4%,GBR:14.6%
ARCHes	493	16	GBR,Italy	0.647642	0.641358	Italy:92.0%,GBR:8.0%
ARCHes	494	2	France,Italy	0.578164	0.578164	France:50.0%,Italy:50.0%
ARCHes	494	4	France,Italy	0.450029	0.447686	France:75.1%,Italy:24.9%
ARCHes	494	8	France,Italy	0.409323	0.409323	France:91.1%,Italy:8.9%
ARCHes	494	16	France,Italy	0.439746	0.439746	France:93.9%,Italy:6.1%
ARCHes	495	2	France,Italy	0.706541	0.691096	France:50.0%,Italy:50.0%
ARCHes	495	4	France,Italy	0.708392	0.67234	Italy:82.3%,France:17.7%
ARCHes	495	8	France,Italy	0.664917	0.633207	Italy:90.6%,France:9.4%
ARCHes	495	16	France,Italy	0.641477	0.625565	Italy:95.7%,France:4.3%
ARCHes	496	2	Italy,Spain	0.53873	0.53873	Italy:50.0%,Spain:50.0%
ARCHes	496	4	Italy,Spain	0.386361	0.375347	Spain:79.1%,Italy:20.9%
ARCHes	496	8	Italy,Spain	0.279962	0.277274	Spain:92.3%,Italy:7.7%
ARCHes	496	16	Italy,Spain	0.290176	0.287489	Spain:95.1%,Italy:4.9%
ARCHes	497	2	Italy,Spain	0.533051	0.533051	Italy:50.0%,Spain:50.0%
ARCHes	497	4	Italy,Spain	0.603138	0.545862	Italy:76.0%,Spain:24.0%
ARCHes	497	8	Italy,Spain	0.62586	0.591362	Italy:86.7%,Spain:13.3%
ARCHes	497	16	Italy,Spain	0.645029	0.614985	Italy:90.8%,Spain:9.2%
ARCHes	498	2	Italy,UralVolga	0.250057	0.250057	Italy:50.0%,UralVolga:50.0%
ARCHes	498	4	Italy,UralVolga	0.44153	0.436925	UralVolga:74.5%,Italy:25.5%
ARCHes	498	8	Italy,UralVolga	0.534751	0.530107	UralVolga:89.0%,Italy:11.0%
ARCHes	498	16	Italy,UralVolga	0.55382	0.549267	UralVolga:93.5%,Italy:6.5%
ARCHes	499	2	Italy,UralVolga	0.592214	0.586731	Italy:50.0%,UralVolga:50.0%
ARCHes	499	4	Italy,UralVolga	0.524105	0.52017	Italy:74.8%,UralVolga:25.2%
ARCHes	499	8	Italy,UralVolga	0.606805	0.59968	Italy:84.2%,UralVolga:15.8%
[truncated: 3,121 more rows]

## Sheet: Simulated Lat. Global Concordan
#method	individual	population	true.assignmtn	estimated.assignment	admixture
ARCHes	0_8190	AmericaN	0.217112	0.253015	12
ARCHes	0_8190	AmericaS	0.236436	0.146402	12
ARCHes	0_8190	AngloSaxon	0	0.256637	0
ARCHes	0_8190	AsiaNE	0	0	0
ARCHes	0_8190	AsiaS	0	0	0
ARCHes	0_8190	Baltic	0	0.00258999	0
ARCHes	0_8190	BeninTogo	0	0.00605994	0
ARCHes	0_8190	CameroonCongo	0	0.0108496	0
ARCHes	0_8190	Celtic	0	0.00130538	0
ARCHes	0_8190	China	0	0	0
ARCHes	0_8190	EuropeJe	0	0	0
ARCHes	0_8190	France	0.083805	0	12
ARCHes	0_8190	GBR	0.084723	0.257942	12
ARCHes	0_8190	Germany	0	0	0
ARCHes	0_8190	GreeceAlbania	0	0	0
ARCHes	0_8190	Italy	0.0802468	0.0203417	12
ARCHes	0_8190	IvoryGhana	0	0.00973548	0
ARCHes	0_8190	Japan	0	0	0
ARCHes	0_8190	Korea	0	0	0
ARCHes	0_8190	Mali	0	0.00299933	0
ARCHes	0_8190	NearEast	0	0.00379224	0
ARCHes	0_8190	Nigeria	0	0.0251956	0
ARCHes	0_8190	Norway	0	0.0473624	0
ARCHes	0_8190	Persian	0	0	0
ARCHes	0_8190	Philippines	0	0	0
ARCHes	0_8190	Polynesia	0	0	0
ARCHes	0_8190	Portugal	0	0.0102515	0
ARCHes	0_8190	Slavic	0	0	0
ARCHes	0_8190	Spain	0.126235	0.101568	12
ARCHes	0_8190	Sweden	0	0	0
ARCHes	0_8190	TurkeyArmenia	0	0.00856849	0
ARCHes	0_8190	UralVolga	0.113372	0.0933263	12
ARCHes	0_8190	Vietnam	0	0	0
ARCHes	0_8190	YRI	0.05807	0.0312555	12
ARCHes	10_8190	AmericaN	0.260076	0.188628	12
ARCHes	10_8190	AmericaS	0.203239	0.289966	12
ARCHes	10_8190	AngloSaxon	0	0.02726	0
ARCHes	10_8190	AsiaNE	0	0	0
ARCHes	10_8190	AsiaS	0	0	0
ARCHes	10_8190	Baltic	0	0.00329811	0
ARCHes	10_8190	BeninTogo	0	0.00256252	0
ARCHes	10_8190	CameroonCongo	0	0.00597704	0
ARCHes	10_8190	Celtic	0	0.00201571	0
ARCHes	10_8190	China	0	0	0
ARCHes	10_8190	EuropeJe	0	0	0
ARCHes	10_8190	France	0.105228	0.226701	12
ARCHes	10_8190	GBR	0.0817494	0.0292757	12
ARCHes	10_8190	Germany	0	0.0135958	0
ARCHes	10_8190	GreeceAlbania	0	0	0
ARCHes	10_8190	Italy	0.112892	0.0555717	12
ARCHes	10_8190	IvoryGhana	0	0.00893591	0
ARCHes	10_8190	Japan	0	0	0
ARCHes	10_8190	Korea	0	0	0
ARCHes	10_8190	Mali	0	0	0
ARCHes	10_8190	NearEast	0	0.0246847	0
ARCHes	10_8190	Nigeria	0	0.028711	0
ARCHes	10_8190	Norway	0	0	0
ARCHes	10_8190	Persian	0	0	0
ARCHes	10_8190	Philippines	0	0	0
ARCHes	10_8190	Polynesia	0	0	0
ARCHes	10_8190	Portugal	0	0	0
ARCHes	10_8190	Slavic	0	0	0
ARCHes	10_8190	Spain	0.0954109	0.03055	12
ARCHes	10_8190	Sweden	0	0	0
ARCHes	10_8190	TurkeyArmenia	0	0.00567629	0
ARCHes	10_8190	UralVolga	0.0926062	0.0858656	12
ARCHes	10_8190	Vietnam	0	0	0
ARCHes	10_8190	YRI	0.0487981	0.0312735	12
ARCHes	11_8190	AmericaN	0.226148	0.218542	12
ARCHes	11_8190	AmericaS	0.20082	0.223856	12
ARCHes	11_8190	AngloSaxon	0	0.226748	0
ARCHes	11_8190	AsiaNE	0	0	0
ARCHes	11_8190	AsiaS	0	0	0
ARCHes	11_8190	Baltic	0	0.0190092	0
ARCHes	11_8190	BeninTogo	0	0.014096	0
ARCHes	11_8190	CameroonCongo	0	0.00628658	0
ARCHes	11_8190	Celtic	0	0.00235839	0
ARCHes	11_8190	China	0	0	0
ARCHes	11_8190	EuropeJe	0	0	0
ARCHes	11_8190	France	0.106075	0.103584	12
ARCHes	11_8190	GBR	0.0960447	0.229106	12
ARCHes	11_8190	Germany	0	0.000686892	0
ARCHes	11_8190	GreeceAlbania	0	0.00593657	0
ARCHes	11_8190	Italy	0.0429317	0.00245343	12
ARCHes	11_8190	IvoryGhana	0	0.00687639	0
ARCHes	11_8190	Japan	0	0	0
ARCHes	11_8190	Korea	0	0	0
ARCHes	11_8190	Mali	0	0	0
ARCHes	11_8190	NearEast	0	0.00362411	0
ARCHes	11_8190	Nigeria	0	0.0253777	0
ARCHes	11_8190	Norway	0	0	0
ARCHes	11_8190	Persian	0	0.00672786	0
ARCHes	11_8190	Philippines	0	0	0
ARCHes	11_8190	Polynesia	0	0	0
ARCHes	11_8190	Portugal	0	0.0176761	0
ARCHes	11_8190	Slavic	0	0	0
ARCHes	11_8190	Spain	0.147044	0	12
ARCHes	11_8190	Sweden	0	0	0
ARCHes	11_8190	TurkeyArmenia	0	0	0
ARCHes	11_8190	UralVolga	0.137912	0.116161	12
ARCHes	11_8190	Vietnam	0	0	0
ARCHes	11_8190	YRI	0.0430253	0.0394737	12
ARCHes	12_8190	AmericaN	0.23887	0.245168	12
ARCHes	12_8190	AmericaS	0.235322	0.250864	12
ARCHes	12_8190	AngloSaxon	0	0.0290994	0
ARCHes	12_8190	AsiaNE	0	0	0
ARCHes	12_8190	AsiaS	0	0	0
ARCHes	12_8190	Baltic	0	0.00695375	0
ARCHes	12_8190	BeninTogo	0	0.0120035	0
ARCHes	12_8190	CameroonCongo	0	0	0
ARCHes	12_8190	Celtic	0	0.078041	0
ARCHes	12_8190	China	0	0	0
ARCHes	12_8190	EuropeJe	0	0	0
ARCHes	12_8190	France	0.11332	0.171059	12
ARCHes	12_8190	GBR	0.0875534	0.10714	12
ARCHes	12_8190	Germany	0	0	0
ARCHes	12_8190	GreeceAlbania	0	0.00222347	0
ARCHes	12_8190	Italy	0.114643	0.072428	12
ARCHes	12_8190	IvoryGhana	0	0.00923461	0
ARCHes	12_8190	Japan	0	0	0
ARCHes	12_8190	Korea	0	0	0
ARCHes	12_8190	Mali	0	0.00429747	0
ARCHes	12_8190	NearEast	0	0.00493509	0
ARCHes	12_8190	Nigeria	0	0.0067813	0
ARCHes	12_8190	Norway	0	0	0
ARCHes	12_8190	Persian	0	0	0
ARCHes	12_8190	Philippines	0	0	0
ARCHes	12_8190	Polynesia	0	0	0
ARCHes	12_8190	Portugal	0	0	0
ARCHes	12_8190	Slavic	0	0.0125631	0
ARCHes	12_8190	Spain	0.0878913	0	12
ARCHes	12_8190	Sweden	0	0.0190625	0
ARCHes	12_8190	TurkeyArmenia	0	0.0085922	0
ARCHes	12_8190	UralVolga	0.0910269	0.0666931	12
ARCHes	12_8190	Vietnam	0	0	0
ARCHes	12_8190	YRI	0.0313733	0.0187848	12
ARCHes	13_8190	AmericaN	0.16312	0.125944	12
ARCHes	13_8190	AmericaS	0.216602	0.169981	12
ARCHes	13_8190	AngloSaxon	0	0.277906	0
ARCHes	13_8190	AsiaNE	0	0	0
ARCHes	13_8190	AsiaS	0	0	0
ARCHes	13_8190	Baltic	0	0	0
ARCHes	13_8190	BeninTogo	0	0.0232505	0
ARCHes	13_8190	CameroonCongo	0	0.00613811	0
ARCHes	13_8190	Celtic	0	0.0158527	0
ARCHes	13_8190	China	0	0	0
ARCHes	13_8190	EuropeJe	0	0	0
ARCHes	13_8190	France	0.131162	0.140724	12
ARCHes	13_8190	GBR	0.0905197	0.293759	12
ARCHes	13_8190	Germany	0	0	0
ARCHes	13_8190	GreeceAlbania	0	0	0
ARCHes	13_8190	Italy	0.120009	0.0508374	12
ARCHes	13_8190	IvoryGhana	0	0.000736565	0
ARCHes	13_8190	Japan	0	0	0
ARCHes	13_8190	Korea	0	0	0
ARCHes	13_8190	Mali	0	0.00976431	0
ARCHes	13_8190	NearEast	0	0	0
ARCHes	13_8190	Nigeria	0	0.0527136	0
ARCHes	13_8190	Norway	0	0	0
ARCHes	13_8190	Persian	0	0	0
ARCHes	13_8190	Philippines	0	0	0
ARCHes	13_8190	Polynesia	0	0	0
ARCHes	13_8190	Portugal	0	0.00367955	0
ARCHes	13_8190	Slavic	0	0	0
ARCHes	13_8190	Spain	0.120703	0.0730375	12
ARCHes	13_8190	Sweden	0	0.00073215	0
ARCHes	13_8190	TurkeyArmenia	0	0	0
ARCHes	13_8190	UralVolga	0.0839346	0.0487025	12
ARCHes	13_8190	Vietnam	0	0	0
ARCHes	13_8190	YRI	0.07395	0.0759641	12
ARCHes	14_8190	AmericaN	0.215069	0.23329	12
ARCHes	14_8190	AmericaS	0.235859	0.216172	12
ARCHes	14_8190	AngloSaxon	0	0.0592475	0
ARCHes	14_8190	AsiaNE	0	0	0
ARCHes	14_8190	AsiaS	0	0	0
ARCHes	14_8190	Baltic	0	0	0
ARCHes	14_8190	BeninTogo	0	0.00429373	0
ARCHes	14_8190	CameroonCongo	0	0	0
ARCHes	14_8190	Celtic	0	0.0127206	0
ARCHes	14_8190	China	0	0	0
ARCHes	14_8190	EuropeJe	0	0	0
ARCHes	14_8190	France	0.102894	0.285612	12
ARCHes	14_8190	GBR	0.0805634	0.0719681	12
ARCHes	14_8190	Germany	0	0	0
ARCHes	14_8190	GreeceAlbania	0	0.0107804	0
ARCHes	14_8190	Italy	0.115794	0.0018161	12
ARCHes	14_8190	IvoryGhana	0	0.00349072	0
ARCHes	14_8190	Japan	0	0	0
ARCHes	14_8190	Korea	0	0	0
ARCHes	14_8190	Mali	0	0.0073274	0
ARCHes	14_8190	NearEast	0	0	0
ARCHes	14_8190	Nigeria	0	0.0171041	0
ARCHes	14_8190	Norway	0	0.00475003	0
ARCHes	14_8190	Persian	0	0.00383562	0
ARCHes	14_8190	Philippines	0	0	0
ARCHes	14_8190	Polynesia	0	0	0
ARCHes	14_8190	Portugal	0	0.00643783	0
ARCHes	14_8190	Slavic	0	0	0
ARCHes	14_8190	Spain	0.104211	0.00236972	12
ARCHes	14_8190	Sweden	0	0.0165379	0
ARCHes	14_8190	TurkeyArmenia	0	0	0
ARCHes	14_8190	UralVolga	0.121919	0.114214	12
ARCHes	14_8190	Vietnam	0	0	0
ARCHes	14_8190	YRI	0.0236905	0.0213978	12
ARCHes	15_8190	AmericaN	0.258424	0.263996	12
ARCHes	15_8190	AmericaS	0.187733	0.187519	12
ARCHes	15_8190	AngloSaxon	0	0.259239	0
ARCHes	15_8190	AsiaNE	0	0	0
ARCHes	15_8190	AsiaS	0	0	0
ARCHes	15_8190	Baltic	0	0	0
ARCHes	15_8190	BeninTogo	0	0.0179249	0
ARCHes	15_8190	CameroonCongo	0	0.0108943	0
ARCHes	15_8190	Celtic	0	0.0270223	0
ARCHes	15_8190	China	0	0	0
ARCHes	15_8190	EuropeJe	0	0	0
ARCHes	15_8190	France	0.126222	0.091652	12
ARCHes	15_8190	GBR	0.100767	0.286261	12
ARCHes	15_8190	Germany	0	0.0042974	0
ARCHes	15_8190	GreeceAlbania	0	0	0
ARCHes	15_8190	Italy	0.0770153	0	12
ARCHes	15_8190	IvoryGhana	0	0	0
ARCHes	15_8190	Japan	0	0	0
ARCHes	15_8190	Korea	0	0	0
ARCHes	15_8190	Mali	0	0.0123424	0
ARCHes	15_8190	NearEast	0	0	0
ARCHes	15_8190	Nigeria	0	0.014211	0
ARCHes	15_8190	Norway	0	0	0
ARCHes	15_8190	Persian	0	0	0
ARCHes	15_8190	Philippines	0	0	0
ARCHes	15_8190	Polynesia	0	0	0
ARCHes	15_8190	Portugal	0	0	0
ARCHes	15_8190	Slavic	0	0	0
ARCHes	15_8190	Spain	0.0785063	0.0021632	12
ARCHes	15_8190	Sweden	0	0	0
ARCHes	15_8190	TurkeyArmenia	0	0	0
ARCHes	15_8190	UralVolga	0.125781	0.108738	12
ARCHes	15_8190	Vietnam	0	0	0
ARCHes	15_8190	YRI	0.0455514	0.0321359	12
ARCHes	16_8190	AmericaN	0.218368	0.155609	12
ARCHes	16_8190	AmericaS	0.247167	0.251513	12
ARCHes	16_8190	AngloSaxon	0	0.140086	0
ARCHes	16_8190	AsiaNE	0	0	0
ARCHes	16_8190	AsiaS	0	0	0
ARCHes	16_8190	Baltic	0	0	0
ARCHes	16_8190	BeninTogo	0	0.00839375	0
ARCHes	16_8190	CameroonCongo	0	0.0234729	0
ARCHes	16_8190	Celtic	0	0.00599459	0
ARCHes	16_8190	China	0	0	0
ARCHes	16_8190	EuropeJe	0	0	0
ARCHes	16_8190	France	0.0928315	0.232015	12
ARCHes	16_8190	GBR	0.0889702	0.146081	12
ARCHes	16_8190	Germany	0	0	0
ARCHes	16_8190	GreeceAlbania	0	0	0
ARCHes	16_8190	Italy	0.0702956	0.0104719	12
ARCHes	16_8190	IvoryGhana	0	0.00335343	0
ARCHes	16_8190	Japan	0	0	0
ARCHes	16_8190	Korea	0	0	0
ARCHes	16_8190	Mali	0	0.00692381	0
ARCHes	16_8190	NearEast	0	0.0220641	0
ARCHes	16_8190	Nigeria	0	0.0235685	0
ARCHes	16_8190	Norway	0	0.00244411	0
ARCHes	16_8190	Persian	0	0	0
ARCHes	16_8190	Philippines	0	0	0
ARCHes	16_8190	Polynesia	0	0	0
ARCHes	16_8190	Portugal	0	0.00568191	0
ARCHes	16_8190	Slavic	0	0	0
ARCHes	16_8190	Spain	0.142539	0.0272568	12
ARCHes	16_8190	Sweden	0	0	0
ARCHes	16_8190	TurkeyArmenia	0	0.00246808	0
ARCHes	16_8190	UralVolga	0.0759497	0.0786827	12
ARCHes	16_8190	Vietnam	0	0	0
ARCHes	16_8190	YRI	0.0638795	0.0319622	12
ARCHes	17_8190	AmericaN	0.209386	0.187843	12
ARCHes	17_8190	AmericaS	0.20191	0.151443	12
ARCHes	17_8190	AngloSaxon	0	0.10858	0
ARCHes	17_8190	AsiaNE	0	0	0
ARCHes	17_8190	AsiaS	0	0	0
ARCHes	17_8190	Baltic	0	0	0
ARCHes	17_8190	BeninTogo	0	0.00535323	0
ARCHes	17_8190	CameroonCongo	0	0.00133258	0
ARCHes	17_8190	Celtic	0	0.0163226	0
ARCHes	17_8190	China	0	0.0631745	0
ARCHes	17_8190	EuropeJe	0	0	0
ARCHes	17_8190	France	0.0842559	0.270729	12
ARCHes	17_8190	GBR	0.148113	0.124903	12
ARCHes	17_8190	Germany	0	0	0
ARCHes	17_8190	GreeceAlbania	0	0.00204893	0
ARCHes	17_8190	Italy	0.102582	0.0081812	12
ARCHes	17_8190	IvoryGhana	0	0.00697344	0
ARCHes	17_8190	Japan	0	0	0
ARCHes	17_8190	Korea	0	0.00722037	0
ARCHes	17_8190	Mali	0	0.0323435	0
ARCHes	17_8190	NearEast	0	0	0
ARCHes	17_8190	Nigeria	0	0.0146	0
ARCHes	17_8190	Norway	0	0.014312	0
ARCHes	17_8190	Persian	0	0	0
ARCHes	17_8190	Philippines	0	0	0
ARCHes	17_8190	Polynesia	0	0	0
ARCHes	17_8190	Portugal	0	0	0
ARCHes	17_8190	Slavic	0	0	0
ARCHes	17_8190	Spain	0.0925482	0.00706986	12
ARCHes	17_8190	Sweden	0	0	0
ARCHes	17_8190	TurkeyArmenia	0	0.00685801	0
ARCHes	17_8190	UralVolga	0.102166	0.0940729	12
ARCHes	17_8190	Vietnam	0	0.00154112	0
ARCHes	17_8190	YRI	0.0590396	0.0199532	12
ARCHes	18_8190	AmericaN	0.237859	0.168221	12
ARCHes	18_8190	AmericaS	0.192178	0.279726	12
ARCHes	18_8190	AngloSaxon	0	0.00649878	0
ARCHes	18_8190	AsiaNE	0	0	0
ARCHes	18_8190	AsiaS	0	0	0
ARCHes	18_8190	Baltic	0	0.0057171	0
ARCHes	18_8190	BeninTogo	0	0.0209713	0
ARCHes	18_8190	CameroonCongo	0	0.0112915	0
ARCHes	18_8190	Celtic	0	0.0032253	0
ARCHes	18_8190	China	0	0	0
ARCHes	18_8190	EuropeJe	0	0.0140799	0
ARCHes	18_8190	France	0.0770658	0.287166	12
ARCHes	18_8190	GBR	0.0883372	0.00972408	12
ARCHes	18_8190	Germany	0	0.00369588	0
ARCHes	18_8190	GreeceAlbania	0	0.00718199	0
ARCHes	18_8190	Italy	0.107287	0.0302093	12
ARCHes	18_8190	IvoryGhana	0	0.00182153	0
ARCHes	18_8190	Japan	0	0	0
ARCHes	18_8190	Korea	0	0	0
ARCHes	18_8190	Mali	0	0	0
ARCHes	18_8190	NearEast	0	0	0
ARCHes	18_8190	Nigeria	0	0.0153627	0
ARCHes	18_8190	Norway	0	0.00749943	0
ARCHes	18_8190	Persian	0	0	0
ARCHes	18_8190	Philippines	0	0	0
ARCHes	18_8190	Polynesia	0	0	0
ARCHes	18_8190	Portugal	0	0.00867815	0
ARCHes	18_8190	Slavic	0	0	0
ARCHes	18_8190	Spain	0.155154	0.0120623	12
ARCHes	18_8190	Sweden	0	0	0
ARCHes	18_8190	TurkeyArmenia	0	0	0
ARCHes	18_8190	UralVolga	0.101978	0.116591	12
ARCHes	18_8190	Vietnam	0	0	0
ARCHes	18_8190	YRI	0.0401412	0.036334	12
ARCHes	19_8190	AmericaN	0.186916	0.204683	12
ARCHes	19_8190	AmericaS	0.178274	0.19502	12
ARCHes	19_8190	AngloSaxon	0	0.00303624	0
ARCHes	19_8190	AsiaNE	0	0	0
ARCHes	19_8190	AsiaS	0	0	0
ARCHes	19_8190	Baltic	0	0	0
ARCHes	19_8190	BeninTogo	0	0.0143986	0
ARCHes	19_8190	CameroonCongo	0	0.0291971	0
ARCHes	19_8190	Celtic	0	0.11423	0
ARCHes	19_8190	China	0	0	0
ARCHes	19_8190	EuropeJe	0	0	0
ARCHes	19_8190	France	0.0805709	0.111103	12
ARCHes	19_8190	GBR	0.107531	0.117266	12
ARCHes	19_8190	Germany	0	0.014295	0
ARCHes	19_8190	GreeceAlbania	0	0.0126039	0
ARCHes	19_8190	Italy	0.167758	0.135481	12
ARCHes	19_8190	IvoryGhana	0	0.0108032	0
ARCHes	19_8190	Japan	0	0	0
ARCHes	19_8190	Korea	0	0	0
ARCHes	19_8190	Mali	0	0	0
ARCHes	19_8190	NearEast	0	0.0121756	0
ARCHes	19_8190	Nigeria	0	0.00313219	0
ARCHes	19_8190	Norway	0	0.0252043	0
ARCHes	19_8190	Persian	0	0	0
ARCHes	19_8190	Philippines	0	0	0
ARCHes	19_8190	Polynesia	0	0	0
ARCHes	19_8190	Portugal	0	0.00582901	0
ARCHes	19_8190	Slavic	0	0.00383054	0
ARCHes	19_8190	Spain	0.11881	0.0319771	12
ARCHes	19_8190	Sweden	0	0	0
ARCHes	19_8190	TurkeyArmenia	0	0	0
ARCHes	19_8190	UralVolga	0.100665	0.0729991	12
ARCHes	19_8190	Vietnam	0	0	0
ARCHes	19_8190	YRI	0.0594748	0.0175308	12
ARCHes	1_8190	AmericaN	0.189881	0.141261	12
ARCHes	1_8190	AmericaS	0.208877	0.265543	12
ARCHes	1_8190	AngloSaxon	0	0.260978	0
ARCHes	1_8190	AsiaNE	0	0	0
ARCHes	1_8190	AsiaS	0	0	0
ARCHes	1_8190	Baltic	0	0	0
ARCHes	1_8190	BeninTogo	0	0.0204663	0
ARCHes	1_8190	CameroonCongo	0	0.0306666	0
ARCHes	1_8190	Celtic	0	0.0254337	0
ARCHes	1_8190	China	0	0	0
ARCHes	1_8190	EuropeJe	0	0	0
ARCHes	1_8190	France	0.104492	0.0280948	12
ARCHes	1_8190	GBR	0.110151	0.286412	12
ARCHes	1_8190	Germany	0	0	0
ARCHes	1_8190	GreeceAlbania	0	0.00547886	0
ARCHes	1_8190	Italy	0.100537	0	12
ARCHes	1_8190	IvoryGhana	0	0.00654934	0
ARCHes	1_8190	Japan	0	0	0
ARCHes	1_8190	Korea	0	0	0
ARCHes	1_8190	Mali	0	0	0
ARCHes	1_8190	NearEast	0	0	0
ARCHes	1_8190	Nigeria	0	0.00714088	0
ARCHes	1_8190	Norway	0	0	0
ARCHes	1_8190	Persian	0	0	0
ARCHes	1_8190	Philippines	0	0	0
ARCHes	1_8190	Polynesia	0	0	0
ARCHes	1_8190	Portugal	0	0	0
ARCHes	1_8190	Slavic	0	0	0
ARCHes	1_8190	Spain	0.11408	0.084847	12
ARCHes	1_8190	Sweden	0	0.0236564	0
ARCHes	1_8190	TurkeyArmenia	0	0.00814546	0
ARCHes	1_8190	UralVolga	0.104931	0.0917394	12
ARCHes	1_8190	Vietnam	0	0	0
ARCHes	1_8190	YRI	0.0670502	0.0276072	12
ARCHes	20_8190	AmericaN	0.212578	0.205746	12
ARCHes	20_8190	AmericaS	0.282659	0.287301	12
ARCHes	20_8190	AngloSaxon	0	0.0586991	0
ARCHes	20_8190	AsiaNE	0	0	0
ARCHes	20_8190	AsiaS	0	0	0
ARCHes	20_8190	Baltic	0	0.010252	0
ARCHes	20_8190	BeninTogo	0	0.0178864	0
ARCHes	20_8190	CameroonCongo	0	0.0118705	0
ARCHes	20_8190	Celtic	0	0.00328237	0
ARCHes	20_8190	China	0	0	0
ARCHes	20_8190	EuropeJe	0	0	0
ARCHes	20_8190	France	0.0774499	0.234156	12
ARCHes	20_8190	GBR	0.0887301	0.0619815	12
ARCHes	20_8190	Germany	0	0	0
ARCHes	20_8190	GreeceAlbania	0	0.0106864	0
ARCHes	20_8190	Italy	0.0986858	0.0901914	12
ARCHes	20_8190	IvoryGhana	0	0	0
ARCHes	20_8190	Japan	0	0	0
ARCHes	20_8190	Korea	0	0	0
ARCHes	20_8190	Mali	0	0.00274161	0
ARCHes	20_8190	NearEast	0	0	0
ARCHes	20_8190	Nigeria	0	0	0
ARCHes	20_8190	Norway	0	0	0
ARCHes	20_8190	Persian	0	0	0
ARCHes	20_8190	Philippines	0	0	0
ARCHes	20_8190	Polynesia	0	0	0
ARCHes	20_8190	Portugal	0	0	0
ARCHes	20_8190	Slavic	0	0.0180509	0
ARCHes	20_8190	Spain	0.118619	0.00627811	12
ARCHes	20_8190	Sweden	0	0.00220842	0
ARCHes	20_8190	TurkeyArmenia	0	0	0
ARCHes	20_8190	UralVolga	0.09256	0.0406501	12
ARCHes	20_8190	Vietnam	0	0	0
ARCHes	20_8190	YRI	0.0287188	0.0178864	12
ARCHes	21_8190	AmericaN	0.206424	0.204921	12
ARCHes	21_8190	AmericaS	0.213853	0.236588	12
ARCHes	21_8190	AngloSaxon	0	0.0871293	0
ARCHes	21_8190	AsiaNE	0	0	0
ARCHes	21_8190	AsiaS	0	0	0
ARCHes	21_8190	Baltic	0	0.00507147	0
ARCHes	21_8190	BeninTogo	0	0.0352064	0
ARCHes	21_8190	CameroonCongo	0	0.0133039	0
ARCHes	21_8190	Celtic	0	0.0081145	0
ARCHes	21_8190	China	0	0	0
ARCHes	21_8190	EuropeJe	0	0.00224632	0
ARCHes	21_8190	France	0.126048	0.124162	12
ARCHes	21_8190	GBR	0.107481	0.0952438	12
ARCHes	21_8190	Germany	0	0.148949	0
ARCHes	21_8190	GreeceAlbania	0	0.0271657	0
ARCHes	21_8190	Italy	0.129203	0.00171258	12
ARCHes	21_8190	IvoryGhana	0	0.00355173	0
ARCHes	21_8190	Japan	0	0	0
ARCHes	21_8190	Korea	0	0	0
ARCHes	21_8190	Mali	0	0	0
ARCHes	21_8190	NearEast	0	0	0
ARCHes	21_8190	Nigeria	0	0.00718273	0
ARCHes	21_8190	Norway	0	0	0
ARCHes	21_8190	Persian	0	0.00143289	0
ARCHes	21_8190	Philippines	0	0	0
ARCHes	21_8190	Polynesia	0	0	0
ARCHes	21_8190	Portugal	0	0.00499898	0
ARCHes	21_8190	Slavic	0	0	0
ARCHes	21_8190	Spain	0.07694	0	12
ARCHes	21_8190	Sweden	0	0.0122354	0
ARCHes	21_8190	TurkeyArmenia	0	0.00215174	0
ARCHes	21_8190	UralVolga	0.0854815	0.073876	12
ARCHes	21_8190	Vietnam	0	0	0
ARCHes	21_8190	YRI	0.0545701	0.0423891	12
ARCHes	22_8190	AmericaN	0.216796	0.197863	12
ARCHes	22_8190	AmericaS	0.247003	0.202674	12
ARCHes	22_8190	AngloSaxon	0	0	0
ARCHes	22_8190	AsiaNE	0	0	0
ARCHes	22_8190	AsiaS	0	0	0
ARCHes	22_8190	Baltic	0	0	0
ARCHes	22_8190	BeninTogo	0	0.00539403	0
ARCHes	22_8190	CameroonCongo	0	0	0
ARCHes	22_8190	Celtic	0	0.0327919	0
ARCHes	22_8190	China	0	0	0
ARCHes	22_8190	EuropeJe	0	0.00332404	0
ARCHes	22_8190	France	0.117729	0.330192	12
ARCHes	22_8190	GBR	0.0897947	0.0327919	12
ARCHes	22_8190	Germany	0	0.0029598	0
ARCHes	22_8190	GreeceAlbania	0	0	0
ARCHes	22_8190	Italy	0.0953946	0.0336358	12
ARCHes	22_8190	IvoryGhana	0	0	0
ARCHes	22_8190	Japan	0	0	0
ARCHes	22_8190	Korea	0	0	0
ARCHes	22_8190	Mali	0	0.0119109	0
ARCHes	22_8190	NearEast	0	0	0
ARCHes	22_8190	Nigeria	0	0.0404902	0
ARCHes	22_8190	Norway	0	0	0
ARCHes	22_8190	Persian	0	0	0
ARCHes	22_8190	Philippines	0	0	0
ARCHes	22_8190	Polynesia	0	0	0
ARCHes	22_8190	Portugal	0	0	0
ARCHes	22_8190	Slavic	0	0	0
ARCHes	22_8190	Spain	0.120899	0.0912224	12
ARCHes	22_8190	Sweden	0	0.00342717	0
ARCHes	22_8190	TurkeyArmenia	0	0.00428471	0
ARCHes	22_8190	UralVolga	0.0644821	0.0381032	12
ARCHes	22_8190	Vietnam	0	0.00172696	0
ARCHes	22_8190	YRI	0.0479022	0.0458842	12
ARCHes	23_8190	AmericaN	0.235469	0.177825	12
ARCHes	23_8190	AmericaS	0.205414	0.271308	12
ARCHes	23_8190	AngloSaxon	0	0.152667	0
ARCHes	23_8190	AsiaNE	0	0	0
ARCHes	23_8190	AsiaS	0	0	0
ARCHes	23_8190	Baltic	0	0.00939487	0
ARCHes	23_8190	BeninTogo	0	0.0181124	0
ARCHes	23_8190	CameroonCongo	0	0.00830703	0
ARCHes	23_8190	Celtic	0	0.0457715	0
ARCHes	23_8190	China	0	0	0
ARCHes	23_8190	EuropeJe	0	0	0
ARCHes	23_8190	France	0.0736004	0.0828126	12
ARCHes	23_8190	GBR	0.101511	0.198438	12
ARCHes	23_8190	Germany	0	0	0
ARCHes	23_8190	GreeceAlbania	0	0.0194476	0
ARCHes	23_8190	Italy	0.0991941	0.00766999	12
ARCHes	23_8190	IvoryGhana	0	0.0105638	0
ARCHes	23_8190	Japan	0	0	0
ARCHes	23_8190	Korea	0	0	0
ARCHes	23_8190	Mali	0	0.0127144	0
ARCHes	23_8190	NearEast	0	0	0
ARCHes	23_8190	Nigeria	0	0.00401639	0
ARCHes	23_8190	Norway	0	0.0111474	0
ARCHes	23_8190	Persian	0	0.0018512	0
ARCHes	23_8190	Philippines	0	0	0
ARCHes	23_8190	Polynesia	0	0	0
ARCHes	23_8190	Portugal	0	0	0
ARCHes	23_8190	Slavic	0	0	0
ARCHes	23_8190	Spain	0.11318	0.0502373	12
ARCHes	23_8190	Sweden	0	0.00270007	0
ARCHes	23_8190	TurkeyArmenia	0	0	0
ARCHes	23_8190	UralVolga	0.112221	0.113454	12
ARCHes	23_8190	Vietnam	0	0	0
ARCHes	23_8190	YRI	0.0594099	0.0221288	12
ARCHes	24_8190	AmericaN	0.265807	0.218591	12
ARCHes	24_8190	AmericaS	0.225991	0.206973	12
ARCHes	24_8190	AngloSaxon	0	0.0604369	0
ARCHes	24_8190	AsiaNE	0	0	0
ARCHes	24_8190	AsiaS	0	0	0
ARCHes	24_8190	Baltic	0	0.00769087	0
ARCHes	24_8190	BeninTogo	0	0.00358074	0
ARCHes	24_8190	CameroonCongo	0	0.00902218	0
ARCHes	24_8190	Celtic	0	0.0242876	0
ARCHes	24_8190	China	0	0	0
ARCHes	24_8190	EuropeJe	0	0.00361062	0
ARCHes	24_8190	France	0.0791671	0.295814	12
ARCHes	24_8190	GBR	0.106379	0.0847245	12
ARCHes	24_8190	Germany	0	0.00685796	0
ARCHes	24_8190	GreeceAlbania	0	0	0
ARCHes	24_8190	Italy	0.096602	0.0632063	12
ARCHes	24_8190	IvoryGhana	0	0	0
ARCHes	24_8190	Japan	0	0	0
ARCHes	24_8190	Korea	0	0	0
ARCHes	24_8190	Mali	0	0.00686172	0
ARCHes	24_8190	NearEast	0	0	0
ARCHes	24_8190	Nigeria	0	0.00521334	0
ARCHes	24_8190	Norway	0	0	0
ARCHes	24_8190	Persian	0	0	0
ARCHes	24_8190	Philippines	0	0	0
ARCHes	24_8190	Polynesia	0	0	0
ARCHes	24_8190	Portugal	0	0.000748562	0
ARCHes	24_8190	Slavic	0	0	0
ARCHes	24_8190	Spain	0.110494	0.0299701	12
ARCHes	24_8190	Sweden	0	0.0107499	0
ARCHes	24_8190	TurkeyArmenia	0	0.00197518	0
ARCHes	24_8190	UralVolga	0.100795	0.0444095	12
ARCHes	24_8190	Vietnam	0	0	0
ARCHes	24_8190	YRI	0.0147652	0.00879408	12
ARCHes	25_8190	AmericaN	0.195173	0.16907	12
ARCHes	25_8190	AmericaS	0.204991	0.153787	12
ARCHes	25_8190	AngloSaxon	0	0.188393	0
ARCHes	25_8190	AsiaNE	0	0	0
ARCHes	25_8190	AsiaS	0	0.000515256	0
ARCHes	25_8190	Baltic	0	0	0
ARCHes	25_8190	BeninTogo	0	0.0366676	0
ARCHes	25_8190	CameroonCongo	0	0.00907363	0
ARCHes	25_8190	Celtic	0	0.00707184	0
ARCHes	25_8190	China	0	0	0
ARCHes	25_8190	EuropeJe	0	0.00490532	0
ARCHes	25_8190	France	0.12353	0.244935	12
ARCHes	25_8190	GBR	0.114255	0.195465	12
ARCHes	25_8190	Germany	0	0	0
ARCHes	25_8190	GreeceAlbania	0	0.00516924	0
ARCHes	25_8190	Italy	0.100835	0.0112621	12
ARCHes	25_8190	IvoryGhana	0	0.00711829	0
ARCHes	25_8190	Japan	0	0	0
ARCHes	25_8190	Korea	0	0.00155469	0
ARCHes	25_8190	Mali	0	0.00308349	0
ARCHes	25_8190	NearEast	0	0	0
ARCHes	25_8190	Nigeria	0	0.00754297	0
ARCHes	25_8190	Norway	0	0.0172153	0
ARCHes	25_8190	Persian	0	0	0
ARCHes	25_8190	Philippines	0	0	0
ARCHes	25_8190	Polynesia	0	0	0
ARCHes	25_8190	Portugal	0	0	0
ARCHes	25_8190	Slavic	0	0.0122472	0
ARCHes	25_8190	Spain	0.096228	0.0447773	12
ARCHes	25_8190	Sweden	0	0	0
ARCHes	25_8190	TurkeyArmenia	0	0.00959097	0
ARCHes	25_8190	UralVolga	0.0958926	0.0660202	12
ARCHes	25_8190	Vietnam	0	0	0
ARCHes	25_8190	YRI	0.0690954	0.0442106	12
ARCHes	26_8190	AmericaN	0.239255	0.247853	12
ARCHes	26_8190	AmericaS	0.234931	0.175089	12
ARCHes	26_8190	AngloSaxon	0	0	0
ARCHes	26_8190	AsiaNE	0	0	0
ARCHes	26_8190	AsiaS	0	0	0
ARCHes	26_8190	Baltic	0	0.0121481	0
ARCHes	26_8190	BeninTogo	0	0.0232659	0
ARCHes	26_8190	CameroonCongo	0	0.0295757	0
ARCHes	26_8190	Celtic	0	0.0287051	0
ARCHes	26_8190	China	0	0	0
ARCHes	26_8190	EuropeJe	0	0	0
ARCHes	26_8190	France	0.101649	0.245781	12
ARCHes	26_8190	GBR	0.0776209	0.0287051	12
ARCHes	26_8190	Germany	0	0	0
ARCHes	26_8190	GreeceAlbania	0	0	0
ARCHes	26_8190	Italy	0.104456	0.0301638	12
ARCHes	26_8190	IvoryGhana	0	0.0015652	0
ARCHes	26_8190	Japan	0	0	0
ARCHes	26_8190	Korea	0	0	0
ARCHes	26_8190	Mali	0	0.0105769	0
ARCHes	26_8190	NearEast	0	0.00315341	0
ARCHes	26_8190	Nigeria	0	0	0
ARCHes	26_8190	Norway	0	0.00137879	0
ARCHes	26_8190	Persian	0	0.00395262	0
ARCHes	26_8190	Philippines	0	0	0
ARCHes	26_8190	Polynesia	0	0	0
ARCHes	26_8190	Portugal	0	0	0
ARCHes	26_8190	Slavic	0	0	0
ARCHes	26_8190	Spain	0.069172	0.0707153	12
ARCHes	26_8190	Sweden	0	0	0
ARCHes	26_8190	TurkeyArmenia	0	0.00314682	0
ARCHes	26_8190	UralVolga	0.12458	0.112929	12
ARCHes	26_8190	Vietnam	0	0	0
ARCHes	26_8190	YRI	0.0483368	0.0232659	12
ARCHes	27_8190	AmericaN	0.208941	0.188901	12
ARCHes	27_8190	AmericaS	0.214347	0.187195	12
ARCHes	27_8190	AngloSaxon	0	0.0637149	0
ARCHes	27_8190	AsiaNE	0	0	0
ARCHes	27_8190	AsiaS	0	0	0
ARCHes	27_8190	Baltic	0	0.0482219	0
ARCHes	27_8190	BeninTogo	0	0.00983997	0
ARCHes	27_8190	CameroonCongo	0	0.000689919	0
ARCHes	27_8190	Celtic	0	0.00272598	0
ARCHes	27_8190	China	0	0	0
ARCHes	27_8190	EuropeJe	0	0	0
ARCHes	27_8190	France	0.109507	0.365215	12
ARCHes	27_8190	GBR	0.166265	0.0664409	12
ARCHes	27_8190	Germany	0	0	0
ARCHes	27_8190	GreeceAlbania	0	0.0154347	0
ARCHes	27_8190	Italy	0.0785945	0	12
ARCHes	27_8190	IvoryGhana	0	0.00966808	0
ARCHes	27_8190	Japan	0	0	0
ARCHes	27_8190	Korea	0	0	0
ARCHes	27_8190	Mali	0	0.0140715	0
ARCHes	27_8190	NearEast	0	0.00391915	0
ARCHes	27_8190	Nigeria	0	0.0106524	0
ARCHes	27_8190	Norway	0	0	0
ARCHes	27_8190	Persian	0	0	0
ARCHes	27_8190	Philippines	0	0	0
ARCHes	27_8190	Polynesia	0	0	0
ARCHes	27_8190	Portugal	0	0	0
ARCHes	27_8190	Slavic	0	0	0
ARCHes	27_8190	Spain	0.104012	0.0241027	12
ARCHes	27_8190	Sweden	0	0	0
ARCHes	27_8190	TurkeyArmenia	0	0.00181092	0
ARCHes	27_8190	UralVolga	0.0878037	0.0538373	12
ARCHes	27_8190	Vietnam	0	0	0
ARCHes	27_8190	YRI	0.0305283	0.0204924	12
ARCHes	28_8190	AmericaN	0.264905	0.199544	12
ARCHes	28_8190	AmericaS	0.230768	0.305731	12
ARCHes	28_8190	AngloSaxon	0	0.25392	0
ARCHes	28_8190	AsiaNE	0	0	0
ARCHes	28_8190	AsiaS	0	0	0
ARCHes	28_8190	Baltic	0	0	0
ARCHes	28_8190	BeninTogo	0	0.0241453	0
ARCHes	28_8190	CameroonCongo	0	0.00399273	0
ARCHes	28_8190	Celtic	0	0.00456109	0
ARCHes	28_8190	China	0	0.00444874	0
ARCHes	28_8190	EuropeJe	0	0	0
ARCHes	28_8190	France	0.0911836	0.0679999	12
ARCHes	28_8190	GBR	0.125058	0.258481	12
ARCHes	28_8190	Germany	0	0	0
ARCHes	28_8190	GreeceAlbania	0	0	0
ARCHes	28_8190	Italy	0.0707527	0	12
ARCHes	28_8190	IvoryGhana	0	0	0
ARCHes	28_8190	Japan	0	0	0
ARCHes	28_8190	Korea	0	0	0
ARCHes	28_8190	Mali	0	0.00610227	0
ARCHes	28_8190	NearEast	0	0.00625377	0
ARCHes	28_8190	Nigeria	0	0.00727092	0
ARCHes	28_8190	Norway	0	0	0
ARCHes	28_8190	Persian	0	0	0
ARCHes	28_8190	Philippines	0	0	0
ARCHes	28_8190	Polynesia	0	0	0
ARCHes	28_8190	Portugal	0	0.0024521	0
ARCHes	28_8190	Slavic	0	0	0
ARCHes	28_8190	Spain	0.099634	0.0208447	12
ARCHes	28_8190	Sweden	0	0	0
ARCHes	28_8190	TurkeyArmenia	0	0.00297048	0
ARCHes	28_8190	UralVolga	0.0798294	0.089764	12
ARCHes	28_8190	Vietnam	0	0	0
ARCHes	28_8190	YRI	0.0378692	0.0314162	12
ARCHes	29_8190	AmericaN	0.222294	0.143921	12
ARCHes	29_8190	AmericaS	0.20726	0.229572	12
ARCHes	29_8190	AngloSaxon	0	0	0
ARCHes	29_8190	AsiaNE	0	0	0
ARCHes	29_8190	AsiaS	0	0	0
ARCHes	29_8190	Baltic	0	0	0
ARCHes	29_8190	BeninTogo	0	0.00124176	0
ARCHes	29_8190	CameroonCongo	0	0	0
ARCHes	29_8190	Celtic	0	0.0785349	0
ARCHes	29_8190	China	0	0	0
ARCHes	29_8190	EuropeJe	0	0.00110053	0
ARCHes	29_8190	France	0.0758551	0.322728	12
ARCHes	29_8190	GBR	0.107787	0.0785349	12
ARCHes	29_8190	Germany	0	0.00423839	0
ARCHes	29_8190	GreeceAlbania	0	0.0213776	0
ARCHes	29_8190	Italy	0.122074	0.00686278	12
ARCHes	29_8190	IvoryGhana	0	0.0144321	0
ARCHes	29_8190	Japan	0	0	0
ARCHes	29_8190	Korea	0	0	0
ARCHes	29_8190	Mali	0	0.0130198	0
ARCHes	29_8190	NearEast	0	0.00362204	0
ARCHes	29_8190	Nigeria	0	0.0114293	0
ARCHes	29_8190	Norway	0	0	0
ARCHes	29_8190	Persian	0	0	0
ARCHes	29_8190	Philippines	0	0	0
ARCHes	29_8190	Polynesia	0	0	0
ARCHes	29_8190	Portugal	0	0.00846647	0
ARCHes	29_8190	Slavic	0	0	0
ARCHes	29_8190	Spain	0.12567	0.0680254	12
ARCHes	29_8190	Sweden	0	0	0
ARCHes	29_8190	TurkeyArmenia	0	0.00379238	0
ARCHes	29_8190	UralVolga	0.106232	0.0676357	12
ARCHes	29_8190	Vietnam	0	0	0
ARCHes	29_8190	YRI	0.0328279	0.0126711	12
ARCHes	2_8190	AmericaN	0.209628	0.154687	12
ARCHes	2_8190	AmericaS	0.218628	0.237834	12
ARCHes	2_8190	AngloSaxon	0	0	0
ARCHes	2_8190	AsiaNE	0	0	0
ARCHes	2_8190	AsiaS	0	0	0
ARCHes	2_8190	Baltic	0	0.0110618	0
ARCHes	2_8190	BeninTogo	0	0	0
ARCHes	2_8190	CameroonCongo	0	0.0118595	0
ARCHes	2_8190	Celtic	0	0.00628341	0
ARCHes	2_8190	China	0	0	0
ARCHes	2_8190	EuropeJe	0	0.0121238	0
ARCHes	2_8190	France	0.100926	0.266113	12
ARCHes	2_8190	GBR	0.0845892	0.00628341	12
ARCHes	2_8190	Germany	0	0	0
ARCHes	2_8190	GreeceAlbania	0	0.0219304	0
ARCHes	2_8190	Italy	0.114381	0.105173	12
ARCHes	2_8190	IvoryGhana	0	0.00246748	0
ARCHes	2_8190	Japan	0	0	0
ARCHes	2_8190	Korea	0	0	0
ARCHes	2_8190	Mali	0	0.0137876	0
ARCHes	2_8190	NearEast	0	0	0
ARCHes	2_8190	Nigeria	0	0.00905791	0
ARCHes	2_8190	Norway	0	0	0
ARCHes	2_8190	Persian	0	0.00517498	0
ARCHes	2_8190	Philippines	0	0	0
ARCHes	2_8190	Polynesia	0	0	0
ARCHes	2_8190	Portugal	0	0	0
ARCHes	2_8190	Slavic	0	0.0022709	0
ARCHes	2_8190	Spain	0.0968379	0	12
ARCHes	2_8190	Sweden	0	0	0
ARCHes	2_8190	TurkeyArmenia	0	0	0
ARCHes	2_8190	UralVolga	0.140426	0.140176	12
ARCHes	2_8190	Vietnam	0	0	0
ARCHes	2_8190	YRI	0.0345837	0.00905791	12
ARCHes	30_8190	AmericaN	0.250209	0.251758	12
ARCHes	30_8190	AmericaS	0.176739	0.123214	12
ARCHes	30_8190	AngloSaxon	0	0.1076	0
ARCHes	30_8190	AsiaNE	0	0	0
ARCHes	30_8190	AsiaS	0	0	0
ARCHes	30_8190	Baltic	0	0.00505987	0
ARCHes	30_8190	BeninTogo	0	0.0183886	0
ARCHes	30_8190	CameroonCongo	0	0.00268455	0
ARCHes	30_8190	Celtic	0	0	0
ARCHes	30_8190	China	0	0	0
ARCHes	30_8190	EuropeJe	0	0.00029835	0
ARCHes	30_8190	France	0.0670723	0.270139	12
ARCHes	30_8190	GBR	0.106601	0.1076	12
ARCHes	30_8190	Germany	0	0	0
ARCHes	30_8190	GreeceAlbania	0	0	0
ARCHes	30_8190	Italy	0.127924	0.0255772	12
ARCHes	30_8190	IvoryGhana	0	0.00868913	0
ARCHes	30_8190	Japan	0	0	0
ARCHes	30_8190	Korea	0	0	0
ARCHes	30_8190	Mali	0	0	0
ARCHes	30_8190	NearEast	0	0.0019807	0
ARCHes	30_8190	Nigeria	0	0.0107361	0
ARCHes	30_8190	Norway	0	0.00147384	0
ARCHes	30_8190	Persian	0	0	0
ARCHes	30_8190	Philippines	0	0	0
ARCHes	30_8190	Polynesia	0	0	0
ARCHes	30_8190	Portugal	0	0.00100239	0
ARCHes	30_8190	Slavic	0	0	0
ARCHes	30_8190	Spain	0.0925172	0.0394291	12
ARCHes	30_8190	Sweden	0	0.00538348	0
ARCHes	30_8190	TurkeyArmenia	0	0.00481755	0
ARCHes	30_8190	UralVolga	0.1358	0.121767	12
ARCHes	30_8190	Vietnam	0	0	0
ARCHes	30_8190	YRI	0.0431375	0.0291247	12
ARCHes	31_8190	AmericaN	0.211613	0.238856	12
ARCHes	31_8190	AmericaS	0.206205	0.221321	12
ARCHes	31_8190	AngloSaxon	0	0	0
ARCHes	31_8190	AsiaNE	0	0	0
ARCHes	31_8190	AsiaS	0	0	0
ARCHes	31_8190	Baltic	0	0	0
ARCHes	31_8190	BeninTogo	0	0.00962166	0
ARCHes	31_8190	CameroonCongo	0	0.0149924	0
ARCHes	31_8190	Celtic	0	0.0612022	0
ARCHes	31_8190	China	0	0	0
ARCHes	31_8190	EuropeJe	0	0	0
ARCHes	31_8190	France	0.0942515	0.0664502	12
ARCHes	31_8190	GBR	0.0901898	0.0612022	12
ARCHes	31_8190	Germany	0	0.237948	0
ARCHes	31_8190	GreeceAlbania	0	0.00424759	0
ARCHes	31_8190	Italy	0.110947	0.0243288	12
ARCHes	31_8190	IvoryGhana	0	0.021963	0
ARCHes	31_8190	Japan	0	0.000554454	0
ARCHes	31_8190	Korea	0	0	0
ARCHes	31_8190	Mali	0	0.00736046	0
ARCHes	31_8190	NearEast	0	0	0
ARCHes	31_8190	Nigeria	0	0.00240428	0
ARCHes	31_8190	Norway	0	0.0109583	0
ARCHes	31_8190	Persian	0	0	0
ARCHes	31_8190	Philippines	0	0	0
ARCHes	31_8190	Polynesia	0	0	0
ARCHes	31_8190	Portugal	0	0	0
ARCHes	31_8190	Slavic	0	0.011957	0
ARCHes	31_8190	Spain	0.106414	0	12
ARCHes	31_8190	Sweden	0	0.0120858	0
ARCHes	31_8190	TurkeyArmenia	0	0	0
ARCHes	31_8190	UralVolga	0.124447	0.0537491	12
ARCHes	31_8190	Vietnam	0	0	0
ARCHes	31_8190	YRI	0.0559334	0.0120259	12
ARCHes	32_8190	AmericaN	0.216923	0.102544	12
ARCHes	32_8190	AmericaS	0.240946	0.191083	12
ARCHes	32_8190	AngloSaxon	0	0.015798	0
ARCHes	32_8190	AsiaNE	0	0	0
ARCHes	32_8190	AsiaS	0	0.00182588	0
ARCHes	32_8190	Baltic	0	0	0
ARCHes	32_8190	BeninTogo	0	0.0277322	0
ARCHes	32_8190	CameroonCongo	0	0.0117781	0
ARCHes	32_8190	Celtic	0	0	0
ARCHes	32_8190	China	0	0	0
ARCHes	32_8190	EuropeJe	0	0	0
ARCHes	32_8190	France	0.112111	0.290907	12
ARCHes	32_8190	GBR	0.0707485	0.015798	12
ARCHes	32_8190	Germany	0	0	0
ARCHes	32_8190	GreeceAlbania	0	0.00946847	0
ARCHes	32_8190	Italy	0.0901482	0.0504579	12
ARCHes	32_8190	IvoryGhana	0	0.00226688	0
ARCHes	32_8190	Japan	0	0	0
ARCHes	32_8190	Korea	0	0	0
ARCHes	32_8190	Mali	0	0.0139546	0
ARCHes	32_8190	NearEast	0	0.00532335	0
ARCHes	32_8190	Nigeria	0	0.00900189	0
ARCHes	32_8190	Norway	0	0.017668	0
ARCHes	32_8190	Persian	0	0	0
ARCHes	32_8190	Philippines	0	0	0
ARCHes	32_8190	Polynesia	0	0	0
ARCHes	32_8190	Portugal	0	0.0109146	0
ARCHes	32_8190	Slavic	0	0.00523979	0
ARCHes	32_8190	Spain	0.115414	0.15827	12
ARCHes	32_8190	Sweden	0	0	0
ARCHes	32_8190	TurkeyArmenia	0	0.0123532	0
ARCHes	32_8190	UralVolga	0.101216	0.0634127	12
ARCHes	32_8190	Vietnam	0	0	0
ARCHes	32_8190	YRI	0.0524941	0.0367341	12
ARCHes	33_8190	AmericaN	0.207611	0.176822	12
ARCHes	33_8190	AmericaS	0.212544	0.260924	12
ARCHes	33_8190	AngloSaxon	0	0	0
ARCHes	33_8190	AsiaNE	0	0.00246778	0
ARCHes	33_8190	AsiaS	0	0	0
ARCHes	33_8190	Baltic	0	0.00219135	0
ARCHes	33_8190	BeninTogo	0	0.0203089	0
ARCHes	33_8190	CameroonCongo	0	0.0121979	0
ARCHes	33_8190	Celtic	0	0.0464386	0
ARCHes	33_8190	China	0	0	0
ARCHes	33_8190	EuropeJe	0	0	0
ARCHes	33_8190	France	0.119065	0.295099	12
ARCHes	33_8190	GBR	0.0865306	0.0464386	12
ARCHes	33_8190	Germany	0	0.00944608	0
ARCHes	33_8190	GreeceAlbania	0	0	0
ARCHes	33_8190	Italy	0.123344	0.0272203	12
ARCHes	33_8190	IvoryGhana	0	0.00562769	0
ARCHes	33_8190	Japan	0	0	0
ARCHes	33_8190	Korea	0	0	0
ARCHes	33_8190	Mali	0	0	0
ARCHes	33_8190	NearEast	0	0	0
ARCHes	33_8190	Nigeria	0	0.00729788	0
ARCHes	33_8190	Norway	0	0.00586148	0
ARCHes	33_8190	Persian	0	0	0
ARCHes	33_8190	Philippines	0	0	0
ARCHes	33_8190	Polynesia	0	0	0
ARCHes	33_8190	Portugal	0	0.0104174	0
ARCHes	33_8190	Slavic	0	0	0
ARCHes	33_8190	Spain	0.115536	0.0105394	12
ARCHes	33_8190	Sweden	0	0.0040324	0
ARCHes	33_8190	TurkeyArmenia	0	0	0
ARCHes	33_8190	UralVolga	0.0932686	0.103108	12
ARCHes	33_8190	Vietnam	0	0	0
ARCHes	33_8190	YRI	0.0421011	0.0276068	12
ARCHes	34_8190	AmericaN	0.253458	0.292256	12
ARCHes	34_8190	AmericaS	0.243827	0.164284	12
ARCHes	34_8190	AngloSaxon	0	0.211289	0
ARCHes	34_8190	AsiaNE	0	0	0
ARCHes	34_8190	AsiaS	0	0	0
ARCHes	34_8190	Baltic	0	0	0
ARCHes	34_8190	BeninTogo	0	0.0169375	0
ARCHes	34_8190	CameroonCongo	0	0.000720832	0
ARCHes	34_8190	Celtic	0	0.0816731	0
ARCHes	34_8190	China	0	0	0
ARCHes	34_8190	EuropeJe	0	0.00203333	0
ARCHes	34_8190	France	0.0953486	0.0879763	12
ARCHes	34_8190	GBR	0.0951008	0.292962	12
ARCHes	34_8190	Germany	0	0	0
ARCHes	34_8190	GreeceAlbania	0	0	0
ARCHes	34_8190	Italy	0.0922187	0	12
ARCHes	34_8190	IvoryGhana	0	0.0120182	0
ARCHes	34_8190	Japan	0	0	0
ARCHes	34_8190	Korea	0	0	0
ARCHes	34_8190	Mali	0	0	0
ARCHes	34_8190	NearEast	0	0	0
ARCHes	34_8190	Nigeria	0	0	0
ARCHes	34_8190	Norway	0	0.0058486	0
ARCHes	34_8190	Persian	0	0	0
ARCHes	34_8190	Philippines	0	0	0
ARCHes	34_8190	Polynesia	0	0	0
ARCHes	34_8190	Portugal	0	0.0353645	0
ARCHes	34_8190	Slavic	0	0	0
ARCHes	34_8190	Spain	0.0997458	0.00315241	12
ARCHes	34_8190	Sweden	0	0	0
ARCHes	34_8190	TurkeyArmenia	0	0	0
ARCHes	34_8190	UralVolga	0.104483	0.0864461	12
ARCHes	34_8190	Vietnam	0	0	0
ARCHes	34_8190	YRI	0.015818	0.0169375	12
ARCHes	35_8190	AmericaN	0.220994	0.268135	12
ARCHes	35_8190	AmericaS	0.258307	0.216766	12
ARCHes	35_8190	AngloSaxon	0	0.0600792	0
ARCHes	35_8190	AsiaNE	0	0	0
ARCHes	35_8190	AsiaS	0	0	0
ARCHes	35_8190	Baltic	0	0	0
ARCHes	35_8190	BeninTogo	0	0	0
ARCHes	35_8190	CameroonCongo	0	0.0329384	0
ARCHes	35_8190	Celtic	0	0.16085	0
ARCHes	35_8190	China	0	0	0
ARCHes	35_8190	EuropeJe	0	0	0
ARCHes	35_8190	France	0.107647	0.052566	12
ARCHes	35_8190	GBR	0.0974078	0.220929	12
ARCHes	35_8190	Germany	0	0.00637119	0
ARCHes	35_8190	GreeceAlbania	0	0	0
ARCHes	35_8190	Italy	0.121375	0.0783684	12
ARCHes	35_8190	IvoryGhana	0	0.00691492	0
ARCHes	35_8190	Japan	0	0	0
ARCHes	35_8190	Korea	0	0	0
ARCHes	35_8190	Mali	0	0.001626	0
ARCHes	35_8190	NearEast	0	0	0
ARCHes	35_8190	Nigeria	0	0.00855347	0
ARCHes	35_8190	Norway	0	0.00544344	0
ARCHes	35_8190	Persian	0	0	0
ARCHes	35_8190	Philippines	0	0	0
ARCHes	35_8190	Polynesia	0	0	0
ARCHes	35_8190	Portugal	0	0	0
ARCHes	35_8190	Slavic	0	0	0
ARCHes	35_8190	Spain	0.0787163	0.0221401	12
ARCHes	35_8190	Sweden	0	0	0
ARCHes	35_8190	TurkeyArmenia	0	0	0
ARCHes	35_8190	UralVolga	0.0766152	0.0792477	12
ARCHes	35_8190	Vietnam	0	0	0
ARCHes	35_8190	YRI	0.0389387	0.00855347	12
ARCHes	36_8190	AmericaN	0.221007	0.113832	12
ARCHes	36_8190	AmericaS	0.212085	0.217258	12
ARCHes	36_8190	AngloSaxon	0	0.0382805	0
ARCHes	36_8190	AsiaNE	0	0	0
ARCHes	36_8190	AsiaS	0	0	0
ARCHes	36_8190	Baltic	0	0	0
ARCHes	36_8190	BeninTogo	0	0.0178103	0
ARCHes	36_8190	CameroonCongo	0	0.00807682	0
ARCHes	36_8190	Celtic	0	0.0168873	0
ARCHes	36_8190	China	0	0.00685423	0
ARCHes	36_8190	EuropeJe	0	0	0
ARCHes	36_8190	France	0.0868953	0.281689	12
ARCHes	36_8190	GBR	0.0977164	0.0551678	12
ARCHes	36_8190	Germany	0	0	0
ARCHes	36_8190	GreeceAlbania	0	0.0133724	0
ARCHes	36_8190	Italy	0.14569	0.0525991	12
ARCHes	36_8190	IvoryGhana	0	0	0
ARCHes	36_8190	Japan	0	0.00891602	0
ARCHes	36_8190	Korea	0	0.00823193	0
ARCHes	36_8190	Mali	0	0.0131638	0
ARCHes	36_8190	NearEast	0	0.00273464	0
ARCHes	36_8190	Nigeria	0	0.00294484	0
ARCHes	36_8190	Norway	0	0.013278	0
ARCHes	36_8190	Persian	0	0	0
ARCHes	36_8190	Philippines	0	0	0
ARCHes	36_8190	Polynesia	0	0	0
ARCHes	36_8190	Portugal	0	0	0
ARCHes	36_8190	Slavic	0	0	0
ARCHes	36_8190	Spain	0.0912587	0.0364032	12
ARCHes	36_8190	Sweden	0	0	0
ARCHes	36_8190	TurkeyArmenia	0	0.00201932	0
ARCHes	36_8190	UralVolga	0.110385	0.144322	12
ARCHes	36_8190	Vietnam	0	0.00132717	0
ARCHes	36_8190	YRI	0.0349622	0.0207551	12
ARCHes	37_8190	AmericaN	0.212266	0.21178	12
ARCHes	37_8190	AmericaS	0.219388	0.214705	12
ARCHes	37_8190	AngloSaxon	0	0.08132	0
ARCHes	37_8190	AsiaNE	0	0	0
ARCHes	37_8190	AsiaS	0	0	0
ARCHes	37_8190	Baltic	0	0	0
ARCHes	37_8190	BeninTogo	0	0.00160281	0
ARCHes	37_8190	CameroonCongo	0	0.0200992	0
ARCHes	37_8190	Celtic	0	0	0
ARCHes	37_8190	China	0	0	0
ARCHes	37_8190	EuropeJe	0	0	0
ARCHes	37_8190	France	0.117734	0.279683	12
ARCHes	37_8190	GBR	0.0846741	0.08132	12
ARCHes	37_8190	Germany	0	0	0
ARCHes	37_8190	GreeceAlbania	0	0.00663034	0
ARCHes	37_8190	Italy	0.134432	0.0412353	12
ARCHes	37_8190	IvoryGhana	0	0.00236868	0
ARCHes	37_8190	Japan	0	0	0
ARCHes	37_8190	Korea	0	0	0
ARCHes	37_8190	Mali	0	0.0128699	0
ARCHes	37_8190	NearEast	0	0	0
ARCHes	37_8190	Nigeria	0	0.00658535	0
ARCHes	37_8190	Norway	0	0.0210513	0
ARCHes	37_8190	Persian	0	0.00372408	0
ARCHes	37_8190	Philippines	0	0	0
ARCHes	37_8190	Polynesia	0	0	0
ARCHes	37_8190	Portugal	0	0	0
ARCHes	37_8190	Slavic	0	0.00180019	0
ARCHes	37_8190	Spain	0.093028	0.0106972	12
ARCHes	37_8190	Sweden	0	0	0
ARCHes	37_8190	TurkeyArmenia	0	0.00189714	0
ARCHes	37_8190	UralVolga	0.083894	0.0819498	12
ARCHes	37_8190	Vietnam	0	0	0
ARCHes	37_8190	YRI	0.0545831	0.00818816	12
ARCHes	38_8190	AmericaN	0.245519	0.177408	12
ARCHes	38_8190	AmericaS	0.190733	0.29538	12
ARCHes	38_8190	AngloSaxon	0	0.174668	0
ARCHes	38_8190	AsiaNE	0	0	0
ARCHes	38_8190	AsiaS	0	0	0
ARCHes	38_8190	Baltic	0	0.00367054	0
ARCHes	38_8190	BeninTogo	0	0.0173777	0
ARCHes	38_8190	CameroonCongo	0	0.00951156	0
ARCHes	38_8190	Celtic	0	0.0156792	0
ARCHes	38_8190	China	0	0	0
ARCHes	38_8190	EuropeJe	0	0	0
ARCHes	38_8190	France	0.1378	0.158673	12
ARCHes	38_8190	GBR	0.0987754	0.190347	12
ARCHes	38_8190	Germany	0	0	0
ARCHes	38_8190	GreeceAlbania	0	0.00163093	0
ARCHes	38_8190	Italy	0.114298	0.0166514	12
ARCHes	38_8190	IvoryGhana	0	0.00420195	0
ARCHes	38_8190	Japan	0	0	0
ARCHes	38_8190	Korea	0	0	0
ARCHes	38_8190	Mali	0	0	0
ARCHes	38_8190	NearEast	0	0	0
ARCHes	38_8190	Nigeria	0	0.00450689	0
ARCHes	38_8190	Norway	0	0.0120043	0
ARCHes	38_8190	Persian	0	0	0
ARCHes	38_8190	Philippines	0	0	0
ARCHes	38_8190	Polynesia	0	0	0
ARCHes	38_8190	Portugal	0	0	0
ARCHes	38_8190	Slavic	0	0	0
ARCHes	38_8190	Spain	0.0856709	0.0328275	12
ARCHes	38_8190	Sweden	0	0	0
ARCHes	38_8190	TurkeyArmenia	0	0.00967437	0
ARCHes	38_8190	UralVolga	0.0894461	0.0661345	12
ARCHes	38_8190	Vietnam	0	0	0
ARCHes	38_8190	YRI	0.0377587	0.0218846	12
ARCHes	39_8190	AmericaN	0.270127	0.204618	12
ARCHes	39_8190	AmericaS	0.231944	0.234382	12
ARCHes	39_8190	AngloSaxon	0	0.143588	0
ARCHes	39_8190	AsiaNE	0	0	0
ARCHes	39_8190	AsiaS	0	0	0
ARCHes	39_8190	Baltic	0	0	0
ARCHes	39_8190	BeninTogo	0	0.0216657	0
ARCHes	39_8190	CameroonCongo	0	0.0069955	0
ARCHes	39_8190	Celtic	0	0.0107431	0
ARCHes	39_8190	China	0	0	0
ARCHes	39_8190	EuropeJe	0	0.000970895	0
ARCHes	39_8190	France	0.0766148	0.1873	12
ARCHes	39_8190	GBR	0.0859753	0.154331	12
ARCHes	39_8190	Germany	0	0	0
ARCHes	39_8190	GreeceAlbania	0	0.00128897	0
ARCHes	39_8190	Italy	0.101656	0.0426832	12
ARCHes	39_8190	IvoryGhana	0	0.00568531	0
ARCHes	39_8190	Japan	0	0	0
ARCHes	39_8190	Korea	0	0	0
ARCHes	39_8190	Mali	0	0.00817504	0
ARCHes	39_8190	NearEast	0	0.00468873	0
ARCHes	39_8190	Nigeria	0	0.0130624	0
ARCHes	39_8190	Norway	0	0	0
ARCHes	39_8190	Persian	0	0.00184997	0
ARCHes	39_8190	Philippines	0	0	0
ARCHes	39_8190	Polynesia	0	0	0
ARCHes	39_8190	Portugal	0	0.00227608	0
ARCHes	39_8190	Slavic	0	0	0
ARCHes	39_8190	Spain	0.0975632	0.0468536	12
ARCHes	39_8190	Sweden	0	0.00834576	0
ARCHes	39_8190	TurkeyArmenia	0	0	0
ARCHes	39_8190	UralVolga	0.091655	0.0548275	12
ARCHes	39_8190	Vietnam	0	0	0
ARCHes	39_8190	YRI	0.0444653	0.0347281	12
ARCHes	3_8190	AmericaN	0.212598	0.160233	12
ARCHes	3_8190	AmericaS	0.233955	0.29471	12
ARCHes	3_8190	AngloSaxon	0	0.190775	0
ARCHes	3_8190	AsiaNE	0	0	0
ARCHes	3_8190	AsiaS	0	0	0
ARCHes	3_8190	Baltic	0	0.0161971	0
ARCHes	3_8190	BeninTogo	0	0	0
ARCHes	3_8190	CameroonCongo	0	0.0116789	0
ARCHes	3_8190	Celtic	0	0.0130545	0
ARCHes	3_8190	China	0	0	0
ARCHes	3_8190	EuropeJe	0	0	0
ARCHes	3_8190	France	0.0988064	0.17472	12
ARCHes	3_8190	GBR	0.080107	0.203829	12
ARCHes	3_8190	Germany	0	0.00654346	0
ARCHes	3_8190	GreeceAlbania	0	0	0
ARCHes	3_8190	Italy	0.120215	0.0487877	12
ARCHes	3_8190	IvoryGhana	0	0.000837552	0
ARCHes	3_8190	Japan	0	0	0
ARCHes	3_8190	Korea	0	0	0
ARCHes	3_8190	Mali	0	0.0157323	0
ARCHes	3_8190	NearEast	0	0	0
ARCHes	3_8190	Nigeria	0	0.00527581	0
ARCHes	3_8190	Norway	0	0.0357237	0
ARCHes	3_8190	Persian	0	0	0
ARCHes	3_8190	Philippines	0	0	0
ARCHes	3_8190	Polynesia	0	0	0
ARCHes	3_8190	Portugal	0	0	0
ARCHes	3_8190	Slavic	0	0	0
ARCHes	3_8190	Spain	0.103564	0.00364662	12
ARCHes	3_8190	Sweden	0	0.00120149	0
ARCHes	3_8190	TurkeyArmenia	0	0.00206912	0
ARCHes	3_8190	UralVolga	0.11657	0.0188136	12
ARCHes	3_8190	Vietnam	0	0	0
ARCHes	3_8190	YRI	0.0341843	0.00527581	12
ARCHes	40_8190	AmericaN	0.201974	0.205168	12
ARCHes	40_8190	AmericaS	0.238117	0.164179	12
ARCHes	40_8190	AngloSaxon	0	0.0128731	0
ARCHes	40_8190	AsiaNE	0	0	0
ARCHes	40_8190	AsiaS	0	0	0
ARCHes	40_8190	Baltic	0	0	0
ARCHes	40_8190	BeninTogo	0	0.0242971	0
ARCHes	40_8190	CameroonCongo	0	0.0192177	0
ARCHes	40_8190	Celtic	0	0.0167412	0
ARCHes	40_8190	China	0	0	0
ARCHes	40_8190	EuropeJe	0	0	0
ARCHes	40_8190	France	0.131462	0.334173	12
ARCHes	40_8190	GBR	0.0963731	0.0296143	12
ARCHes	40_8190	Germany	0	0	0
ARCHes	40_8190	GreeceAlbania	0	0	0
ARCHes	40_8190	Italy	0.122907	0.0148052	12
ARCHes	40_8190	IvoryGhana	0	0.00359055	0
ARCHes	40_8190	Japan	0	0	0
ARCHes	40_8190	Korea	0	0	0
ARCHes	40_8190	Mali	0	0	0
ARCHes	40_8190	NearEast	0	0.00523843	0
ARCHes	40_8190	Nigeria	0	0.00312374	0
ARCHes	40_8190	Norway	0	0	0
ARCHes	40_8190	Persian	0	0	0
ARCHes	40_8190	Philippines	0	0	0
ARCHes	40_8190	Polynesia	0	0	0
ARCHes	40_8190	Portugal	0	0.00469287	0
ARCHes	40_8190	Slavic	0	0	0
ARCHes	40_8190	Spain	0.0958032	0.118619	12
ARCHes	40_8190	Sweden	0	0.0168214	0
ARCHes	40_8190	TurkeyArmenia	0	0	0
ARCHes	40_8190	UralVolga	0.0892638	0.0564584	12
ARCHes	40_8190	Vietnam	0	0	0
ARCHes	40_8190	YRI	0.0240994	0.0274208	12
ARCHes	41_8190	AmericaN	0.231434	0.259787	12
ARCHes	41_8190	AmericaS	0.223962	0.197146	12
ARCHes	41_8190	AngloSaxon	0	0.00275035	0
ARCHes	41_8190	AsiaNE	0	0	0
ARCHes	41_8190	AsiaS	0	0	0
ARCHes	41_8190	Baltic	0	0.0185328	0
ARCHes	41_8190	BeninTogo	0	0.0309295	0
ARCHes	41_8190	CameroonCongo	0	0.0106777	0
ARCHes	41_8190	Celtic	0	0.0651909	0
ARCHes	41_8190	China	0	0	0
ARCHes	41_8190	EuropeJe	0	0.00188596	0
ARCHes	41_8190	France	0.0836126	0.243985	12
ARCHes	41_8190	GBR	0.0776702	0.0679412	12
ARCHes	41_8190	Germany	0	0.00800353	0
ARCHes	41_8190	GreeceAlbania	0	0	0
ARCHes	41_8190	Italy	0.109571	0.0336462	12
ARCHes	41_8190	IvoryGhana	0	0	0
ARCHes	41_8190	Japan	0	0	0
ARCHes	41_8190	Korea	0	0	0
ARCHes	41_8190	Mali	0	0	0
ARCHes	41_8190	NearEast	0	0	0
ARCHes	41_8190	Nigeria	0	0.00766964	0
ARCHes	41_8190	Norway	0	0.00355493	0
ARCHes	41_8190	Persian	0	0	0
ARCHes	41_8190	Philippines	0	0	0
ARCHes	41_8190	Polynesia	0	0	0
ARCHes	41_8190	Portugal	0	0.00363132	0
ARCHes	41_8190	Slavic	0	0.00920329	0
ARCHes	41_8190	Spain	0.0963157	0.00308999	12
ARCHes	41_8190	Sweden	0	0	0
ARCHes	41_8190	TurkeyArmenia	0	0	0
ARCHes	41_8190	UralVolga	0.120097	0.100316	12
ARCHes	41_8190	Vietnam	0	0	0
ARCHes	41_8190	YRI	0.0573372	0.0385991	12
ARCHes	42_8190	AmericaN	0.246385	0.235461	12
ARCHes	42_8190	AmericaS	0.249366	0.241674	12
ARCHes	42_8190	AngloSaxon	0	0.153788	0
ARCHes	42_8190	AsiaNE	0	0	0
ARCHes	42_8190	AsiaS	0	0	0
ARCHes	42_8190	Baltic	0	0	0
ARCHes	42_8190	BeninTogo	0	0.00120907	0
ARCHes	42_8190	CameroonCongo	0	0.00818048	0
ARCHes	42_8190	Celtic	0	0	0
ARCHes	42_8190	China	0	0	0
ARCHes	42_8190	EuropeJe	0	0.000865451	0
ARCHes	42_8190	France	0.0996079	0.191669	12
ARCHes	42_8190	GBR	0.095097	0.153788	12
ARCHes	42_8190	Germany	0	0	0
ARCHes	42_8190	GreeceAlbania	0	0	0
ARCHes	42_8190	Italy	0.0786361	0.00213687	12
ARCHes	42_8190	IvoryGhana	0	0.00929395	0
ARCHes	42_8190	Japan	0	0	0
ARCHes	42_8190	Korea	0	0	0
ARCHes	42_8190	Mali	0	0	0
ARCHes	42_8190	NearEast	0	0.012372	0
ARCHes	42_8190	Nigeria	0	0.0232025	0
ARCHes	42_8190	Norway	0	0	0
ARCHes	42_8190	Persian	0	0	0
ARCHes	42_8190	Philippines	0	0	0
ARCHes	42_8190	Polynesia	0	0	0
ARCHes	42_8190	Portugal	0	0.0186043	0
ARCHes	42_8190	Slavic	0	0	0
ARCHes	42_8190	Spain	0.0849025	0.0126522	12
ARCHes	42_8190	Sweden	0	0	0
ARCHes	42_8190	TurkeyArmenia	0	0.00475281	0
ARCHes	42_8190	UralVolga	0.101927	0.0841384	12
ARCHes	42_8190	Vietnam	0	0	0
ARCHes	42_8190	YRI	0.0440784	0.0244116	12
ARCHes	43_8190	AmericaN	0.231265	0.18832	12
ARCHes	43_8190	AmericaS	0.232114	0.227778	12
ARCHes	43_8190	AngloSaxon	0	0.120423	0
ARCHes	43_8190	AsiaNE	0	0	0
ARCHes	43_8190	AsiaS	0	0	0
ARCHes	43_8190	Baltic	0	0	0
ARCHes	43_8190	BeninTogo	0	0.026509	0
ARCHes	43_8190	CameroonCongo	0	0.00618303	0
ARCHes	43_8190	Celtic	0	0	0
ARCHes	43_8190	China	0	0.0270406	0
ARCHes	43_8190	EuropeJe	0	0	0
ARCHes	43_8190	France	0.0912267	0.167309	12
ARCHes	43_8190	GBR	0.0978647	0.120423	12
ARCHes	43_8190	Germany	0	0	0
ARCHes	43_8190	GreeceAlbania	0	0	0
ARCHes	43_8190	Italy	0.0785519	0.0177041	12
ARCHes	43_8190	IvoryGhana	0	0.00504782	0
ARCHes	43_8190	Japan	0	0	0
ARCHes	43_8190	Korea	0	0.011028	0
ARCHes	43_8190	Mali	0	0.00728227	0
ARCHes	43_8190	NearEast	0	0.00262004	0
ARCHes	43_8190	Nigeria	0	0.00624379	0
ARCHes	43_8190	Norway	0	0.00544661	0
ARCHes	43_8190	Persian	0	0	0
ARCHes	43_8190	Philippines	0	0	0
ARCHes	43_8190	Polynesia	0	0	0
ARCHes	43_8190	Portugal	0	0	0
ARCHes	43_8190	Slavic	0	0.00332925	0
ARCHes	43_8190	Spain	0.12474	0.0695124	12
ARCHes	43_8190	Sweden	0	0.00510284	0
ARCHes	43_8190	TurkeyArmenia	0	0.00127694	0
ARCHes	43_8190	UralVolga	0.0980133	0.101843	12
ARCHes	43_8190	Vietnam	0	0	0
ARCHes	43_8190	YRI	0.0462239	0.0327528	12
ARCHes	44_8190	AmericaN	0.219657	0.179578	12
ARCHes	44_8190	AmericaS	0.203489	0.225607	12
ARCHes	44_8190	AngloSaxon	0	0.119705	0
ARCHes	44_8190	AsiaNE	0	0	0
ARCHes	44_8190	AsiaS	0	0.00302052	0
ARCHes	44_8190	Baltic	0	0.00237401	0
ARCHes	44_8190	BeninTogo	0	0.0184044	0
ARCHes	44_8190	CameroonCongo	0	0.00632117	0
ARCHes	44_8190	Celtic	0	0.0418271	0
ARCHes	44_8190	China	0	0	0
ARCHes	44_8190	EuropeJe	0	0	0
ARCHes	44_8190	France	0.109676	0.240809	12
ARCHes	44_8190	GBR	0.0803529	0.161532	12
ARCHes	44_8190	Germany	0	0	0
ARCHes	44_8190	GreeceAlbania	0	0.024472	0
ARCHes	44_8190	Italy	0.110566	0.010068	12
ARCHes	44_8190	IvoryGhana	0	0	0
ARCHes	44_8190	Japan	0	0	0
ARCHes	44_8190	Korea	0	0	0
ARCHes	44_8190	Mali	0	0.0258906	0
ARCHes	44_8190	NearEast	0	0	0
ARCHes	44_8190	Nigeria	0	0	0
ARCHes	44_8190	Norway	0	0	0
ARCHes	44_8190	Persian	0	0	0
ARCHes	44_8190	Philippines	0	0	0
ARCHes	44_8190	Polynesia	0	0	0
ARCHes	44_8190	Portugal	0	0.00187597	0
ARCHes	44_8190	Slavic	0	0	0
ARCHes	44_8190	Spain	0.0883359	0	12
ARCHes	44_8190	Sweden	0	0.0415098	0
ARCHes	44_8190	TurkeyArmenia	0	0	0
ARCHes	44_8190	UralVolga	0.136715	0.0585375	12
ARCHes	44_8190	Vietnam	0	0	0
ARCHes	44_8190	YRI	0.0512077	0.0184044	12
ARCHes	45_8190	AmericaN	0.188445	0.190466	12
ARCHes	45_8190	AmericaS	0.193739	0.122881	12
ARCHes	45_8190	AngloSaxon	0	0.103356	0
ARCHes	45_8190	AsiaNE	0	0	0
ARCHes	45_8190	AsiaS	0	0.00306848	0
ARCHes	45_8190	Baltic	0	0	0
ARCHes	45_8190	BeninTogo	0	0.0222972	0
ARCHes	45_8190	CameroonCongo	0	0.00304843	0
ARCHes	45_8190	Celtic	0	0	0
ARCHes	45_8190	China	0	0	0
ARCHes	45_8190	EuropeJe	0	0	0
ARCHes	45_8190	France	0.117492	0.294062	12
ARCHes	45_8190	GBR	0.102379	0.103356	12
ARCHes	45_8190	Germany	0	0.00584672	0
ARCHes	45_8190	GreeceAlbania	0	0	0
ARCHes	45_8190	Italy	0.0979179	0.0239668	12
ARCHes	45_8190	IvoryGhana	0	0.0136027	0
ARCHes	45_8190	Japan	0	0	0
ARCHes	45_8190	Korea	0	0.00143282	0
ARCHes	45_8190	Mali	0	0.00397707	0
ARCHes	45_8190	NearEast	0	0	0
ARCHes	45_8190	Nigeria	0	0.0116696	0
ARCHes	45_8190	Norway	0	0	0
ARCHes	45_8190	Persian	0	0	0
ARCHes	45_8190	Philippines	0	0	0
ARCHes	45_8190	Polynesia	0	0	0
ARCHes	45_8190	Portugal	0	0	0
ARCHes	45_8190	Slavic	0	0	0
ARCHes	45_8190	Spain	0.0706571	0.0330888	12
ARCHes	45_8190	Sweden	0	0.0186457	0
ARCHes	45_8190	TurkeyArmenia	0	0	0
ARCHes	45_8190	UralVolga	0.170353	0.148591	12
ARCHes	45_8190	Vietnam	0	0	0
ARCHes	45_8190	YRI	0.0590169	0.0339668	12
ARCHes	46_8190	AmericaN	0.193569	0.15721	12
ARCHes	46_8190	AmericaS	0.225967	0.272998	12
ARCHes	46_8190	AngloSaxon	0	0.00197242	0
ARCHes	46_8190	AsiaNE	0	0	0
ARCHes	46_8190	AsiaS	0	0	0
ARCHes	46_8190	Baltic	0	0.0123854	0
ARCHes	46_8190	BeninTogo	0	0.0327032	0
ARCHes	46_8190	CameroonCongo	0	0.00726504	0
ARCHes	46_8190	Celtic	0	0.164359	0
ARCHes	46_8190	China	0	0	0
ARCHes	46_8190	EuropeJe	0	0	0
ARCHes	46_8190	France	0.115823	0.227421	12
ARCHes	46_8190	GBR	0.0883411	0.166331	12
ARCHes	46_8190	Germany	0	0	0
ARCHes	46_8190	GreeceAlbania	0	0	0
ARCHes	46_8190	Italy	0.0851246	0	12
ARCHes	46_8190	IvoryGhana	0	0.013184	0
ARCHes	46_8190	Japan	0	0	0
ARCHes	46_8190	Korea	0	0	0
ARCHes	46_8190	Mali	0	0	0
ARCHes	46_8190	NearEast	0	0	0
ARCHes	46_8190	Nigeria	0	0.00317528	0
ARCHes	46_8190	Norway	0	0	0
ARCHes	46_8190	Persian	0	0.00253543	0
ARCHes	46_8190	Philippines	0	0	0
ARCHes	46_8190	Polynesia	0	0	0
ARCHes	46_8190	Portugal	0	0	0
ARCHes	46_8190	Slavic	0	0	0
ARCHes	46_8190	Spain	0.134322	0.0120963	12
ARCHes	46_8190	Sweden	0	0	0
ARCHes	46_8190	TurkeyArmenia	0	0.0106798	0
ARCHes	46_8190	UralVolga	0.0914149	0.0820154	12
ARCHes	46_8190	Vietnam	0	0	0
ARCHes	46_8190	YRI	0.0654391	0.0358785	12
ARCHes	47_8190	AmericaN	0.190411	0.159226	12
ARCHes	47_8190	AmericaS	0.253487	0.205568	12
ARCHes	47_8190	AngloSaxon	0	0.146398	0
ARCHes	47_8190	AsiaNE	0	0	0
ARCHes	47_8190	AsiaS	0	0	0
ARCHes	47_8190	Baltic	0	0	0
ARCHes	47_8190	BeninTogo	0	0.015104	0
ARCHes	47_8190	CameroonCongo	0	0	0
ARCHes	47_8190	Celtic	0	0.0339101	0
ARCHes	47_8190	China	0	0	0
ARCHes	47_8190	EuropeJe	0	0.000838698	0
ARCHes	47_8190	France	0.0906251	0.224175	12
ARCHes	47_8190	GBR	0.109642	0.180308	12
ARCHes	47_8190	Germany	0	0	0
ARCHes	47_8190	GreeceAlbania	0	0.00155838	0
ARCHes	47_8190	Italy	0.0757356	0.00571889	12
ARCHes	47_8190	IvoryGhana	0	0.0267437	0
ARCHes	47_8190	Japan	0	0	0
ARCHes	47_8190	Korea	0	0	0
ARCHes	47_8190	Mali	0	0.00469343	0
ARCHes	47_8190	NearEast	0	0.00216279	0
ARCHes	47_8190	Nigeria	0	0.0121855	0
ARCHes	47_8190	Norway	0	0.00540801	0
ARCHes	47_8190	Persian	0	0	0
ARCHes	47_8190	Philippines	0	0	0
ARCHes	47_8190	Polynesia	0	0	0
ARCHes	47_8190	Portugal	0	0.0135807	0
ARCHes	47_8190	Slavic	0	0	0
ARCHes	47_8190	Spain	0.130083	0.0373113	12
ARCHes	47_8190	Sweden	0	0	0
ARCHes	47_8190	TurkeyArmenia	0	0	0
ARCHes	47_8190	UralVolga	0.0970255	0.105418	12
ARCHes	47_8190	Vietnam	0	0	0
ARCHes	47_8190	YRI	0.052992	0.0272895	12
ARCHes	48_8190	AmericaN	0.289849	0.260379	12
ARCHes	48_8190	AmericaS	0.179768	0.213096	12
ARCHes	48_8190	AngloSaxon	0	0.00295905	0
ARCHes	48_8190	AsiaNE	0	0	0
ARCHes	48_8190	AsiaS	0	0	0
ARCHes	48_8190	Baltic	0	0	0
ARCHes	48_8190	BeninTogo	0	0.0202489	0
ARCHes	48_8190	CameroonCongo	0	0.000568135	0
ARCHes	48_8190	Celtic	0	0.0766143	0
ARCHes	48_8190	China	0	0	0
ARCHes	48_8190	EuropeJe	0	0.00114017	0
ARCHes	48_8190	France	0.0883129	0.259084	12
ARCHes	48_8190	GBR	0.124986	0.0795734	12
ARCHes	48_8190	Germany	0	0	0
ARCHes	48_8190	GreeceAlbania	0	0	0
ARCHes	48_8190	Italy	0.114019	0.0445226	12
ARCHes	48_8190	IvoryGhana	0	0.00136784	0
ARCHes	48_8190	Japan	0	0	0
ARCHes	48_8190	Korea	0	0	0
ARCHes	48_8190	Mali	0	0.00151155	0
ARCHes	48_8190	NearEast	0	0	0
ARCHes	48_8190	Nigeria	0	0.0145839	0
ARCHes	48_8190	Norway	0	0.00328953	0
ARCHes	48_8190	Persian	0	0	0
ARCHes	48_8190	Philippines	0	0	0
ARCHes	48_8190	Polynesia	0	0	0
ARCHes	48_8190	Portugal	0	0	0
ARCHes	48_8190	Slavic	0	0	0
ARCHes	48_8190	Spain	0.0904857	0.00274066	12
ARCHes	48_8190	Sweden	0	0.00720287	0
ARCHes	48_8190	TurkeyArmenia	0	0	0
ARCHes	48_8190	UralVolga	0.0810403	0.0906916	12
ARCHes	48_8190	Vietnam	0	0	0
ARCHes	48_8190	YRI	0.0315381	0.0348328	12
ARCHes	49_8190	AmericaN	0.257729	0.278927	12
ARCHes	49_8190	AmericaS	0.205993	0.220044	12
ARCHes	49_8190	AngloSaxon	0	0.28404	0
ARCHes	49_8190	AsiaNE	0	0	0
ARCHes	49_8190	AsiaS	0	0	0
ARCHes	49_8190	Baltic	0	0.00328357	0
ARCHes	49_8190	BeninTogo	0	0	0
ARCHes	49_8190	CameroonCongo	0	0.00957458	0
ARCHes	49_8190	Celtic	0	0.00480093	0
ARCHes	49_8190	China	0	0	0
ARCHes	49_8190	EuropeJe	0	0.00127042	0
ARCHes	49_8190	France	0.133957	0.0572741	12
ARCHes	49_8190	GBR	0.092284	0.288841	12
ARCHes	49_8190	Germany	0	0.00842457	0
ARCHes	49_8190	GreeceAlbania	0	0	0
ARCHes	49_8190	Italy	0.1214	0.0358337	12
ARCHes	49_8190	IvoryGhana	0	0.00559093	0
ARCHes	49_8190	Japan	0	0	0
ARCHes	49_8190	Korea	0	0	0
ARCHes	49_8190	Mali	0	0.011622	0
ARCHes	49_8190	NearEast	0	0	0
ARCHes	49_8190	Nigeria	0	0.00381832	0
ARCHes	49_8190	Norway	0	0	0
ARCHes	49_8190	Persian	0	0	0
ARCHes	49_8190	Philippines	0	0	0
ARCHes	49_8190	Polynesia	0	0	0
ARCHes	49_8190	Portugal	0	0.00145341	0
ARCHes	49_8190	Slavic	0	0	0
ARCHes	49_8190	Spain	0.0862046	0.0020005	12
ARCHes	49_8190	Sweden	0	0.0317189	0
ARCHes	49_8190	TurkeyArmenia	0	0.00426276	0
ARCHes	49_8190	UralVolga	0.0717479	0.0360595	12
ARCHes	49_8190	Vietnam	0	0	0
ARCHes	49_8190	YRI	0.0306842	0.00381832	12
ARCHes	4_8190	AmericaN	0.228079	0.214396	12
ARCHes	4_8190	AmericaS	0.22214	0.210538	12
ARCHes	4_8190	AngloSaxon	0	0	0
ARCHes	4_8190	AsiaNE	0	0	0
ARCHes	4_8190	AsiaS	0	0	0
ARCHes	4_8190	Baltic	0	0.00479377	0
ARCHes	4_8190	BeninTogo	0	0.00370999	0
ARCHes	4_8190	CameroonCongo	0	0.00906711	0
ARCHes	4_8190	Celtic	0	0.070195	0
ARCHes	4_8190	China	0	0	0
ARCHes	4_8190	EuropeJe	0	0.00340811	0
ARCHes	4_8190	France	0.0785858	0.311487	12
ARCHes	4_8190	GBR	0.126262	0.070195	12
ARCHes	4_8190	Germany	0	0	0
ARCHes	4_8190	GreeceAlbania	0	0	0
ARCHes	4_8190	Italy	0.0903332	0.0113018	12
ARCHes	4_8190	IvoryGhana	0	0.00764381	0
ARCHes	4_8190	Japan	0	0	0
ARCHes	4_8190	Korea	0	0	0
ARCHes	4_8190	Mali	0	0.0088431	0
ARCHes	4_8190	NearEast	0	0	0
ARCHes	4_8190	Nigeria	0	0.00212638	0
ARCHes	4_8190	Norway	0	0.00642878	0
ARCHes	4_8190	Persian	0	0.00725767	0
ARCHes	4_8190	Philippines	0	0	0
ARCHes	4_8190	Polynesia	0	0	0
ARCHes	4_8190	Portugal	0	0.0182543	0
ARCHes	4_8190	Slavic	0	0.00604703	0
ARCHes	4_8190	Spain	0.138282	0.0196442	12
ARCHes	4_8190	Sweden	0	0	0
ARCHes	4_8190	TurkeyArmenia	0	0	0
ARCHes	4_8190	UralVolga	0.086543	0.0848573	12
ARCHes	4_8190	Vietnam	0	0	0
ARCHes	4_8190	YRI	0.0297755	0.00583637	12
ARCHes	50_8190	AmericaN	0.231256	0.194493	12
ARCHes	50_8190	AmericaS	0.246394	0.29043	12
ARCHes	50_8190	AngloSaxon	0	0.133437	0
ARCHes	50_8190	AsiaNE	0	0	0
ARCHes	50_8190	AsiaS	0	0	0
ARCHes	50_8190	Baltic	0	0	0
ARCHes	50_8190	BeninTogo	0	0.00917446	0
ARCHes	50_8190	CameroonCongo	0	0.00578429	0
ARCHes	50_8190	Celtic	0	0.00184714	0
ARCHes	50_8190	China	0	0	0
ARCHes	50_8190	EuropeJe	0	0.00126903	0
ARCHes	50_8190	France	0.0794812	0.200846	12
ARCHes	50_8190	GBR	0.0987228	0.135284	12
ARCHes	50_8190	Germany	0	0	0
ARCHes	50_8190	GreeceAlbania	0	0.01025	0
ARCHes	50_8190	Italy	0.0925023	0	12
ARCHes	50_8190	IvoryGhana	0	0.014924	0
ARCHes	50_8190	Japan	0	0	0
ARCHes	50_8190	Korea	0	0	0
ARCHes	50_8190	Mali	0	0.00314298	0
ARCHes	50_8190	NearEast	0	0.00395148	0
ARCHes	50_8190	Nigeria	0	0.0127314	0
ARCHes	50_8190	Norway	0	0.00329578	0
ARCHes	50_8190	Persian	0	0	0
ARCHes	50_8190	Philippines	0	0	0
ARCHes	50_8190	Polynesia	0	0	0
ARCHes	50_8190	Portugal	0	0	0
ARCHes	50_8190	Slavic	0	0	0
ARCHes	50_8190	Spain	0.108687	0.0043783	12
ARCHes	50_8190	Sweden	0	0	0
ARCHes	50_8190	TurkeyArmenia	0	0.00681331	0
ARCHes	50_8190	UralVolga	0.0996305	0.103232	12
ARCHes	50_8190	Vietnam	0	0	0
ARCHes	50_8190	YRI	0.0433269	0.0219059	12
ARCHes	51_8190	AmericaN	0.242776	0.26872	12
ARCHes	51_8190	AmericaS	0.200855	0.138962	12
ARCHes	51_8190	AngloSaxon	0	0	0
ARCHes	51_8190	AsiaNE	0	0	0
ARCHes	51_8190	AsiaS	0	0	0
ARCHes	51_8190	Baltic	0	0	0
ARCHes	51_8190	BeninTogo	0	0.0266367	0
ARCHes	51_8190	CameroonCongo	0	0.00572905	0
ARCHes	51_8190	Celtic	0	0.0828731	0
ARCHes	51_8190	China	0	0	0
ARCHes	51_8190	EuropeJe	0	0	0
ARCHes	51_8190	France	0.0988366	0.287783	12
ARCHes	51_8190	GBR	0.106673	0.0828731	12
ARCHes	51_8190	Germany	0	0	0
ARCHes	51_8190	GreeceAlbania	0	0.00678065	0
ARCHes	51_8190	Italy	0.134828	0.044903	12
ARCHes	51_8190	IvoryGhana	0	0	0
ARCHes	51_8190	Japan	0	0	0
ARCHes	51_8190	Korea	0	0	0
ARCHes	51_8190	Mali	0	0.00180894	0
ARCHes	51_8190	NearEast	0	0	0
ARCHes	51_8190	Nigeria	0	0.00272848	0
ARCHes	51_8190	Norway	0	0.00913124	0
ARCHes	51_8190	Persian	0	0	0
ARCHes	51_8190	Philippines	0	0	0
ARCHes	51_8190	Polynesia	0	0	0
ARCHes	51_8190	Portugal	0	0	0
ARCHes	51_8190	Slavic	0	0	0
ARCHes	51_8190	Spain	0.0691454	0	12
ARCHes	51_8190	Sweden	0	0.00419906	0
ARCHes	51_8190	TurkeyArmenia	0	0	0
ARCHes	51_8190	UralVolga	0.10956	0.119745	12
ARCHes	51_8190	Vietnam	0	0	0
ARCHes	51_8190	YRI	0.0373262	0.0293652	12
ARCHes	52_8190	AmericaN	0.221105	0.253004	12
ARCHes	52_8190	AmericaS	0.21838	0.218317	12
ARCHes	52_8190	AngloSaxon	0	0	0
ARCHes	52_8190	AsiaNE	0	0	0
ARCHes	52_8190	AsiaS	0	0	0
ARCHes	52_8190	Baltic	0	0.00714912	0
ARCHes	52_8190	BeninTogo	0	0	0
ARCHes	52_8190	CameroonCongo	0	0.0146117	0
ARCHes	52_8190	Celtic	0	0.0714249	0
ARCHes	52_8190	China	0	0	0
ARCHes	52_8190	EuropeJe	0	0	0
ARCHes	52_8190	France	0.115362	0.169207	12
ARCHes	52_8190	GBR	0.0831465	0.0714249	12
ARCHes	52_8190	Germany	0	0.00831525	0
ARCHes	52_8190	GreeceAlbania	0	0.00316153	0
ARCHes	52_8190	Italy	0.0776485	0.052058	12
ARCHes	52_8190	IvoryGhana	0	0.0247859	0
ARCHes	52_8190	Japan	0	0	0
ARCHes	52_8190	Korea	0	0	0
ARCHes	52_8190	Mali	0	0	0
ARCHes	52_8190	NearEast	0	0	0
ARCHes	52_8190	Nigeria	0	0.0134594	0
ARCHes	52_8190	Norway	0	0	0
ARCHes	52_8190	Persian	0	0	0
ARCHes	52_8190	Philippines	0	0	0
ARCHes	52_8190	Polynesia	0	0	0
ARCHes	52_8190	Portugal	0	0	0
ARCHes	52_8190	Slavic	0	0	0
ARCHes	52_8190	Spain	0.136212	0.0530975	12
ARCHes	52_8190	Sweden	0	0.00794501	0
ARCHes	52_8190	TurkeyArmenia	0	0.00453754	0
ARCHes	52_8190	UralVolga	0.0991676	0.0989261	12
ARCHes	52_8190	Vietnam	0	0	0
ARCHes	52_8190	YRI	0.0489785	0.0134594	12
ARCHes	53_8190	AmericaN	0.253061	0.26701	12
ARCHes	53_8190	AmericaS	0.253303	0.251558	12
ARCHes	53_8190	AngloSaxon	0	0.206698	0
ARCHes	53_8190	AsiaNE	0	0	0
ARCHes	53_8190	AsiaS	0	0	0
ARCHes	53_8190	Baltic	0	0	0
ARCHes	53_8190	BeninTogo	0	0.00364232	0
ARCHes	53_8190	CameroonCongo	0	0.00269771	0
ARCHes	53_8190	Celtic	0	0.00119153	0
ARCHes	53_8190	China	0	0	0
ARCHes	53_8190	EuropeJe	0	0	0
ARCHes	53_8190	France	0.107018	0.0631904	12
ARCHes	53_8190	GBR	0.0817196	0.20789	12
ARCHes	53_8190	Germany	0	0	0
ARCHes	53_8190	GreeceAlbania	0	0.0470401	0
ARCHes	53_8190	Italy	0.0607144	0	12
ARCHes	53_8190	IvoryGhana	0	0.0447527	0
ARCHes	53_8190	Japan	0	0	0
ARCHes	53_8190	Korea	0	0.00101224	0
ARCHes	53_8190	Mali	0	0.0259648	0
ARCHes	53_8190	NearEast	0	0.00974898	0
ARCHes	53_8190	Nigeria	0	0.00809365	0
ARCHes	53_8190	Norway	0	0	0
ARCHes	53_8190	Persian	0	0	0
ARCHes	53_8190	Philippines	0	0	0
ARCHes	53_8190	Polynesia	0	0	0
ARCHes	53_8190	Portugal	0	0	0
ARCHes	53_8190	Slavic	0	0	0
ARCHes	53_8190	Spain	0.0821247	0	12
ARCHes	53_8190	Sweden	0	0	0
ARCHes	53_8190	TurkeyArmenia	0	0	0
ARCHes	53_8190	UralVolga	0.0955106	0.0673991	12
ARCHes	53_8190	Vietnam	0	0	0
ARCHes	53_8190	YRI	0.0665491	0.011736	12
ARCHes	54_8190	AmericaN	0.211552	0.179071	12
ARCHes	54_8190	AmericaS	0.207026	0.194312	12
ARCHes	54_8190	AngloSaxon	0	0.0866262	0
ARCHes	54_8190	AsiaNE	0	0	0
ARCHes	54_8190	AsiaS	0	0	0
ARCHes	54_8190	Baltic	0	0.0184968	0
ARCHes	54_8190	BeninTogo	0	0.020158	0
ARCHes	54_8190	CameroonCongo	0	0.0465775	0
ARCHes	54_8190	Celtic	0	0.088569	0
ARCHes	54_8190	China	0	0	0
ARCHes	54_8190	EuropeJe	0	0.00682363	0
ARCHes	54_8190	France	0.0808607	0.115427	12
ARCHes	54_8190	GBR	0.0699275	0.175195	12
ARCHes	54_8190	Germany	0	0	0
ARCHes	54_8190	GreeceAlbania	0	0	0
ARCHes	54_8190	Italy	0.0852953	0.021907	12
ARCHes	54_8190	IvoryGhana	0	0.00664539	0
ARCHes	54_8190	Japan	0	0	0
ARCHes	54_8190	Korea	0	0.000922623	0
ARCHes	54_8190	Mali	0	0.00131882	0
ARCHes	54_8190	NearEast	0	0.00315744	0
ARCHes	54_8190	Nigeria	0	0.00200489	0
ARCHes	54_8190	Norway	0	0	0
ARCHes	54_8190	Persian	0	0	0
ARCHes	54_8190	Philippines	0	0	0
ARCHes	54_8190	Polynesia	0	0	0
ARCHes	54_8190	Portugal	0	0	0
ARCHes	54_8190	Slavic	0	0	0
ARCHes	54_8190	Spain	0.152149	0.082586	12
ARCHes	54_8190	Sweden	0	0	0
ARCHes	54_8190	TurkeyArmenia	0	0.0167871	0
ARCHes	54_8190	UralVolga	0.119684	0.10861	12
ARCHes	54_8190	Vietnam	0	0	0
ARCHes	54_8190	YRI	0.0735055	0.0221629	12
ARCHes	55_8190	AmericaN	0.242177	0.16264	12
ARCHes	55_8190	AmericaS	0.191527	0.281127	12
ARCHes	55_8190	AngloSaxon	0	0.0197843	0
ARCHes	55_8190	AsiaNE	0	0	0
ARCHes	55_8190	AsiaS	0	0	0
ARCHes	55_8190	Baltic	0	0.00272417	0
ARCHes	55_8190	BeninTogo	0	0.00602424	0
ARCHes	55_8190	CameroonCongo	0	0.00512609	0
ARCHes	55_8190	Celtic	0	0.0138398	0
ARCHes	55_8190	China	0	0	0
ARCHes	55_8190	EuropeJe	0	0.00108459	0
ARCHes	55_8190	France	0.126131	0.286614	12
ARCHes	55_8190	GBR	0.0847109	0.0336241	12
ARCHes	55_8190	Germany	0	0	0
ARCHes	55_8190	GreeceAlbania	0	0	0
ARCHes	55_8190	Italy	0.13492	0.0478412	12
ARCHes	55_8190	IvoryGhana	0	0.0099074	0
ARCHes	55_8190	Japan	0	0	0
ARCHes	55_8190	Korea	0	0	0
ARCHes	55_8190	Mali	0	0	0
ARCHes	55_8190	NearEast	0	0	0
ARCHes	55_8190	Nigeria	0	0	0
ARCHes	55_8190	Norway	0	0.00636299	0
ARCHes	55_8190	Persian	0	0	0
ARCHes	55_8190	Philippines	0	0	0
ARCHes	55_8190	Polynesia	0	0	0
ARCHes	55_8190	Portugal	0	0.00524818	0
ARCHes	55_8190	Slavic	0	0	0
ARCHes	55_8190	Spain	0.106301	0.0272987	12
ARCHes	55_8190	Sweden	0	0.0179836	0
ARCHes	55_8190	TurkeyArmenia	0	0.0209713	0
ARCHes	55_8190	UralVolga	0.0893274	0.0854226	12
ARCHes	55_8190	Vietnam	0	0	0
ARCHes	55_8190	YRI	0.0249062	0.00602424	12
ARCHes	56_8190	AmericaN	0.22655	0.163863	12
ARCHes	56_8190	AmericaS	0.223697	0.227912	12
ARCHes	56_8190	AngloSaxon	0	0.0542885	0
ARCHes	56_8190	AsiaNE	0	0	0
ARCHes	56_8190	AsiaS	0	0.00831119	0
ARCHes	56_8190	Baltic	0	0	0
ARCHes	56_8190	BeninTogo	0	0.0110412	0
ARCHes	56_8190	CameroonCongo	0	0.00903172	0
ARCHes	56_8190	Celtic	0	0.0129213	0
ARCHes	56_8190	China	0	0	0
ARCHes	56_8190	EuropeJe	0	0	0
ARCHes	56_8190	France	0.092563	0.275351	12
ARCHes	56_8190	GBR	0.103531	0.0672098	12
ARCHes	56_8190	Germany	0	0.00332934	0
ARCHes	56_8190	GreeceAlbania	0	0.00577295	0
ARCHes	56_8190	Italy	0.116221	0.00517201	12
ARCHes	56_8190	IvoryGhana	0	0.0299922	0
ARCHes	56_8190	Japan	0	0	0
ARCHes	56_8190	Korea	0	0	0
ARCHes	56_8190	Mali	0	0.0148067	0
ARCHes	56_8190	NearEast	0	0.00581377	0
ARCHes	56_8190	Nigeria	0	0	0
ARCHes	56_8190	Norway	0	0.00946715	0
ARCHes	56_8190	Persian	0	0	0
ARCHes	56_8190	Philippines	0	0	0
ARCHes	56_8190	Polynesia	0	0	0
ARCHes	56_8190	Portugal	0	0	0
ARCHes	56_8190	Slavic	0	0	0
ARCHes	56_8190	Spain	0.0664932	0.0365823	12
ARCHes	56_8190	Sweden	0	0	0
ARCHes	56_8190	TurkeyArmenia	0	0.00322746	0
ARCHes	56_8190	UralVolga	0.11293	0.123117	12
ARCHes	56_8190	Vietnam	0	0	0
ARCHes	56_8190	YRI	0.0580144	0.0110412	12
ARCHes	57_8190	AmericaN	0.234221	0.195715	12
ARCHes	57_8190	AmericaS	0.198262	0.173893	12
ARCHes	57_8190	AngloSaxon	0	0	0
ARCHes	57_8190	AsiaNE	0	0	0
ARCHes	57_8190	AsiaS	0	0	0
ARCHes	57_8190	Baltic	0	0.00130019	0
ARCHes	57_8190	BeninTogo	0	0.00461856	0
ARCHes	57_8190	CameroonCongo	0	0.0312565	0
ARCHes	57_8190	Celtic	0	0.039731	0
ARCHes	57_8190	China	0	0	0
ARCHes	57_8190	EuropeJe	0	0.027538	0
ARCHes	57_8190	France	0.154166	0.30155	12
ARCHes	57_8190	GBR	0.0613695	0.039731	12
ARCHes	57_8190	Germany	0	0	0
ARCHes	57_8190	GreeceAlbania	0	0	0
ARCHes	57_8190	Italy	0.104674	0.0196118	12
ARCHes	57_8190	IvoryGhana	0	0.0246299	0
ARCHes	57_8190	Japan	0	0	0
ARCHes	57_8190	Korea	0	0	0
ARCHes	57_8190	Mali	0	0.000798504	0
ARCHes	57_8190	NearEast	0	0.0116957	0
ARCHes	57_8190	Nigeria	0	0.0206016	0
ARCHes	57_8190	Norway	0	0	0
ARCHes	57_8190	Persian	0	0.0114676	0
ARCHes	57_8190	Philippines	0	0	0
ARCHes	57_8190	Polynesia	0	0	0
ARCHes	57_8190	Portugal	0	0.0203713	0
ARCHes	57_8190	Slavic	0	0	0
ARCHes	57_8190	Spain	0.102906	0.0223886	12
ARCHes	57_8190	Sweden	0	0	0
ARCHes	57_8190	TurkeyArmenia	0	0	0
ARCHes	57_8190	UralVolga	0.0912495	0.0928318	12
ARCHes	57_8190	Vietnam	0	0	0
ARCHes	57_8190	YRI	0.0531519	0.0252202	12
ARCHes	58_8190	AmericaN	0.214512	0.200158	12
ARCHes	58_8190	AmericaS	0.213998	0.196382	12
ARCHes	58_8190	AngloSaxon	0	0	0
ARCHes	58_8190	AsiaNE	0	0	0
ARCHes	58_8190	AsiaS	0	0	0
ARCHes	58_8190	Baltic	0	0.000937634	0
ARCHes	58_8190	BeninTogo	0	0.0116922	0
ARCHes	58_8190	CameroonCongo	0	0.0121861	0
ARCHes	58_8190	Celtic	0	0.0481256	0
ARCHes	58_8190	China	0	0	0
ARCHes	58_8190	EuropeJe	0	0.00196287	0
ARCHes	58_8190	France	0.10381	0.283684	12
ARCHes	58_8190	GBR	0.0972648	0.0481256	12
ARCHes	58_8190	Germany	0	0.0534527	0
ARCHes	58_8190	GreeceAlbania	0	0.02023	0
ARCHes	58_8190	Italy	0.104535	0.031363	12
ARCHes	58_8190	IvoryGhana	0	0.0134331	0
ARCHes	58_8190	Japan	0	0	0
ARCHes	58_8190	Korea	0	0	0
ARCHes	58_8190	Mali	0	0.0133977	0
ARCHes	58_8190	NearEast	0	0	0
ARCHes	58_8190	Nigeria	0	0.0018424	0
ARCHes	58_8190	Norway	0	0	0
ARCHes	58_8190	Persian	0	0	0
ARCHes	58_8190	Philippines	0	0	0
ARCHes	58_8190	Polynesia	0	0	0
ARCHes	58_8190	Portugal	0	0	0
ARCHes	58_8190	Slavic	0	0	0
ARCHes	58_8190	Spain	0.10638	0.0213577	12
ARCHes	58_8190	Sweden	0	0	0
ARCHes	58_8190	TurkeyArmenia	0	0	0
ARCHes	58_8190	UralVolga	0.103946	0.089795	12
ARCHes	58_8190	Vietnam	0	0	0
ARCHes	58_8190	YRI	0.0555539	0.0135346	12
ARCHes	59_8190	AmericaN	0.19447	0.154594	12
ARCHes	59_8190	AmericaS	0.219287	0.227722	12
ARCHes	59_8190	AngloSaxon	0	0.187803	0
ARCHes	59_8190	AsiaNE	0	0	0
ARCHes	59_8190	AsiaS	0	0	0
ARCHes	59_8190	Baltic	0	0	0
ARCHes	59_8190	BeninTogo	0	0.043042	0
ARCHes	59_8190	CameroonCongo	0	0.0145643	0
ARCHes	59_8190	Celtic	0	0.0698358	0
ARCHes	59_8190	China	0	0.00172476	0
ARCHes	59_8190	EuropeJe	0	0	0
ARCHes	59_8190	France	0.123098	0.0288136	12
ARCHes	59_8190	GBR	0.10258	0.257639	12
ARCHes	59_8190	Germany	0	0.0103853	0
ARCHes	59_8190	GreeceAlbania	0	0.0178326	0
ARCHes	59_8190	Italy	0.11419	0.0091057	12
ARCHes	59_8190	IvoryGhana	0	0.00124125	0
ARCHes	59_8190	Japan	0	0	0
ARCHes	59_8190	Korea	0	0	0
ARCHes	59_8190	Mali	0	0.00576932	0
ARCHes	59_8190	NearEast	0	0	0
ARCHes	59_8190	Nigeria	0	0.007416	0
ARCHes	59_8190	Norway	0	0.0162463	0
ARCHes	59_8190	Persian	0	0	0
ARCHes	59_8190	Philippines	0	0.000292577	0
ARCHes	59_8190	Polynesia	0	0	0
ARCHes	59_8190	Portugal	0	0	0
ARCHes	59_8190	Slavic	0	0	0
ARCHes	59_8190	Spain	0.0979354	0.136041	12
ARCHes	59_8190	Sweden	0	0.00397707	0
ARCHes	59_8190	TurkeyArmenia	0	0	0
ARCHes	59_8190	UralVolga	0.0870016	0.0635935	12
ARCHes	59_8190	Vietnam	0	0	0
ARCHes	59_8190	YRI	0.0614376	0.050458	12
ARCHes	5_8190	AmericaN	0.231184	0.212316	12
ARCHes	5_8190	AmericaS	0.273666	0.214382	12
ARCHes	5_8190	AngloSaxon	0	0.0739026	0
ARCHes	5_8190	AsiaNE	0	0	0
ARCHes	5_8190	AsiaS	0	0	0
ARCHes	5_8190	Baltic	0	0	0
ARCHes	5_8190	BeninTogo	0	0.0234968	0
ARCHes	5_8190	CameroonCongo	0	0.00257725	0
ARCHes	5_8190	Celtic	0	0	0
ARCHes	5_8190	China	0	0	0
ARCHes	5_8190	EuropeJe	0	0.00206247	0
ARCHes	5_8190	France	0.064846	0.25159	12
ARCHes	5_8190	GBR	0.0614609	0.0739026	12
ARCHes	5_8190	Germany	0	0	0
ARCHes	5_8190	GreeceAlbania	0	0.00152314	0
ARCHes	5_8190	Italy	0.109629	0.0415125	12
ARCHes	5_8190	IvoryGhana	0	0.00370745	0
ARCHes	5_8190	Japan	0	0.00133534	0
ARCHes	5_8190	Korea	0	0	0
ARCHes	5_8190	Mali	0	0.0345952	0
ARCHes	5_8190	NearEast	0	0.00417006	0
ARCHes	5_8190	Nigeria	0	0.0149639	0
ARCHes	5_8190	Norway	0	0	0
ARCHes	5_8190	Persian	0	0	0
ARCHes	5_8190	Philippines	0	0	0
ARCHes	5_8190	Polynesia	0	0	0
ARCHes	5_8190	Portugal	0	0	0
ARCHes	5_8190	Slavic	0	0	0
ARCHes	5_8190	Spain	0.120197	0.0310627	12
ARCHes	5_8190	Sweden	0	0.0139359	0
ARCHes	5_8190	TurkeyArmenia	0	0.00444563	0
ARCHes	5_8190	UralVolga	0.0745388	0.0684206	12
ARCHes	5_8190	Vietnam	0	0	0
ARCHes	5_8190	YRI	0.0644794	0.0384607	12
ARCHes	60_8190	AmericaN	0.264834	0.233876	12
ARCHes	60_8190	AmericaS	0.189123	0.201655	12
ARCHes	60_8190	AngloSaxon	0	0.196724	0
ARCHes	60_8190	AsiaNE	0	0	0
ARCHes	60_8190	AsiaS	0	0.00362297	0
ARCHes	60_8190	Baltic	0	0	0
ARCHes	60_8190	BeninTogo	0	0.0338629	0
ARCHes	60_8190	CameroonCongo	0	0.00398989	0
ARCHes	60_8190	Celtic	0	0	0
ARCHes	60_8190	China	0	0	0
ARCHes	60_8190	EuropeJe	0	0.00205336	0
ARCHes	60_8190	France	0.107288	0	12
ARCHes	60_8190	GBR	0.0769354	0.196724	12
ARCHes	60_8190	Germany	0	0.00829363	0
ARCHes	60_8190	GreeceAlbania	0	0.0104201	0
ARCHes	60_8190	Italy	0.0729233	0.0239534	12
ARCHes	60_8190	IvoryGhana	0	0.00741345	0
ARCHes	60_8190	Japan	0	0	0
ARCHes	60_8190	Korea	0	0	0
ARCHes	60_8190	Mali	0	0	0
ARCHes	60_8190	NearEast	0	0	0
ARCHes	60_8190	Nigeria	0	0.0277496	0
ARCHes	60_8190	Norway	0	0.0470837	0
ARCHes	60_8190	Persian	0	0	0
ARCHes	60_8190	Philippines	0	0	0
ARCHes	60_8190	Polynesia	0	0	0
ARCHes	60_8190	Portugal	0	0.026551	0
ARCHes	60_8190	Slavic	0	0	0
ARCHes	60_8190	Spain	0.108524	0.0811502	12
ARCHes	60_8190	Sweden	0	0.00371678	0
ARCHes	60_8190	TurkeyArmenia	0	0.00114954	0
ARCHes	60_8190	UralVolga	0.102783	0.0867351	12
ARCHes	60_8190	Vietnam	0	0	0
ARCHes	60_8190	YRI	0.0775879	0.0616125	12
ARCHes	61_8190	AmericaN	0.236763	0.12018	12
ARCHes	61_8190	AmericaS	0.192975	0.28595	12
ARCHes	61_8190	AngloSaxon	0	0.145957	0
ARCHes	61_8190	AsiaNE	0	0	0
ARCHes	61_8190	AsiaS	0	0	0
ARCHes	61_8190	Baltic	0	0.00199306	0
ARCHes	61_8190	BeninTogo	0	0.0226845	0
ARCHes	61_8190	CameroonCongo	0	0.0116121	0
ARCHes	61_8190	Celtic	0	0.00576932	0
ARCHes	61_8190	China	0	0	0
ARCHes	61_8190	EuropeJe	0	0.00220353	0
ARCHes	61_8190	France	0.0795895	0.233872	12
ARCHes	61_8190	GBR	0.118308	0.151726	12
ARCHes	61_8190	Germany	0	0	0
ARCHes	61_8190	GreeceAlbania	0	0.0063003	0
ARCHes	61_8190	Italy	0.114236	0.0187128	12
ARCHes	61_8190	IvoryGhana	0	0.00351625	0
ARCHes	61_8190	Japan	0	0	0
ARCHes	61_8190	Korea	0	0	0
ARCHes	61_8190	Mali	0	0	0
ARCHes	61_8190	NearEast	0	0	0
ARCHes	61_8190	Nigeria	0	0.0158016	0
ARCHes	61_8190	Norway	0	0	0
ARCHes	61_8190	Persian	0	0	0
ARCHes	61_8190	Philippines	0	0	0
ARCHes	61_8190	Polynesia	0	0	0
ARCHes	61_8190	Portugal	0	0	0
ARCHes	61_8190	Slavic	0	0	0
ARCHes	61_8190	Spain	0.0873709	0.0296924	12
ARCHes	61_8190	Sweden	0	0	0
ARCHes	61_8190	TurkeyArmenia	0	0	0
ARCHes	61_8190	UralVolga	0.108908	0.0957557	12
ARCHes	61_8190	Vietnam	0	0	0
ARCHes	61_8190	YRI	0.0618498	0.0384861	12
ARCHes	62_8190	AmericaN	0.221522	0.232696	12
ARCHes	62_8190	AmericaS	0.232155	0.22606	12
ARCHes	62_8190	AngloSaxon	0	0.173693	0
ARCHes	62_8190	AsiaNE	0	0	0
ARCHes	62_8190	AsiaS	0	0	0
ARCHes	62_8190	Baltic	0	0	0
ARCHes	62_8190	BeninTogo	0	0.0346313	0
ARCHes	62_8190	CameroonCongo	0	0.021452	0
ARCHes	62_8190	Celtic	0	0.00795738	0
ARCHes	62_8190	China	0	0	0
ARCHes	62_8190	EuropeJe	0	0.00189789	0
ARCHes	62_8190	France	0.102532	0.10558	12
ARCHes	62_8190	GBR	0.102528	0.18165	12
ARCHes	62_8190	Germany	0	0.00417266	0
ARCHes	62_8190	GreeceAlbania	0	0	0
ARCHes	62_8190	Italy	0.0808908	0.0108048	12
ARCHes	62_8190	IvoryGhana	0	0.0252911	0
ARCHes	62_8190	Japan	0	0	0
ARCHes	62_8190	Korea	0	0	0
ARCHes	62_8190	Mali	0	0.00264426	0
ARCHes	62_8190	NearEast	0	0.00344865	0
ARCHes	62_8190	Nigeria	0	0.00201936	0
ARCHes	62_8190	Norway	0	0	0
ARCHes	62_8190	Persian	0	0	0
ARCHes	62_8190	Philippines	0	0	0
ARCHes	62_8190	Polynesia	0	0	0
ARCHes	62_8190	Portugal	0	0.0168847	0
[truncated: 4,801 more rows]

## Sheet: Simulated Lat. Local Concordanc
#method	individual	local.concordance
ARCHes	0_8190	0.495504
ARCHes	10_8190	0.524975
ARCHes	11_8190	0.479021
ARCHes	12_8190	0.501499
ARCHes	13_8190	0.478022
ARCHes	14_8190	0.523976
ARCHes	15_8190	0.514486
ARCHes	16_8190	0.476024
ARCHes	17_8190	0.411588
ARCHes	18_8190	0.460539
ARCHes	19_8190	0.455045
ARCHes	1_8190	0.494006
ARCHes	20_8190	0.508991
ARCHes	21_8190	0.424575
ARCHes	22_8190	0.507992
ARCHes	23_8190	0.517483
ARCHes	24_8190	0.451548
ARCHes	25_8190	0.457542
ARCHes	26_8190	0.506993
ARCHes	27_8190	0.399101
ARCHes	28_8190	0.545455
ARCHes	29_8190	0.443057
ARCHes	2_8190	0.447053
ARCHes	30_8190	0.484515
ARCHes	31_8190	0.40959
ARCHes	32_8190	0.412587
ARCHes	33_8190	0.525475
ARCHes	34_8190	0.493007
ARCHes	35_8190	0.540959
ARCHes	36_8190	0.447552
ARCHes	37_8190	0.477522
ARCHes	38_8190	0.518482
ARCHes	39_8190	0.478022
ARCHes	3_8190	0.398102
ARCHes	40_8190	0.425075
ARCHes	41_8190	0.516983
ARCHes	42_8190	0.547952
ARCHes	43_8190	0.531469
ARCHes	44_8190	0.42957
ARCHes	45_8190	0.483516
ARCHes	46_8190	0.486014
ARCHes	47_8190	0.451049
ARCHes	48_8190	0.528971
ARCHes	49_8190	0.44006
ARCHes	4_8190	0.458042
ARCHes	50_8190	0.488511
ARCHes	51_8190	0.488511
ARCHes	52_8190	0.505994
ARCHes	53_8190	0.490509
ARCHes	54_8190	0.435564
ARCHes	55_8190	0.464036
ARCHes	56_8190	0.482018
ARCHes	57_8190	0.460539
ARCHes	58_8190	0.441059
ARCHes	59_8190	0.480519
ARCHes	5_8190	0.488012
ARCHes	60_8190	0.518981
ARCHes	61_8190	0.508991
ARCHes	62_8190	0.511489
ARCHes	63_8190	0.498501
ARCHes	64_8190	0.486014
ARCHes	65_8190	0.542458
ARCHes	66_8190	0.51049
ARCHes	67_8190	0.471528
ARCHes	68_8190	0.522478
ARCHes	69_8190	0.462038
ARCHes	6_8190	0.494505
ARCHes	70_8190	0.476523
ARCHes	71_8190	0.485015
ARCHes	72_8190	0.495504
ARCHes	73_8190	0.485514
ARCHes	74_8190	0.501998
ARCHes	75_8190	0.470529
ARCHes	76_8190	0.539461
ARCHes	77_8190	0.427572
ARCHes	78_8190	0.46004
ARCHes	79_8190	0.455544
ARCHes	7_8190	0.481518
ARCHes	80_8190	0.485514
ARCHes	81_8190	0.48951
ARCHes	82_8190	0.472527
ARCHes	83_8190	0.531968
ARCHes	84_8190	0.450549
ARCHes	85_8190	0.467532
ARCHes	86_8190	0.524476
ARCHes	87_8190	0.498501
ARCHes	88_8190	0.516983
ARCHes	89_8190	0.501499
ARCHes	8_8190	0.542957
ARCHes	90_8190	0.475524
ARCHes	91_8190	0.388112
ARCHes	92_8190	0.503497
ARCHes	93_8190	0.431069
ARCHes	94_8190	0.48002
ARCHes	95_8190	0.500999
ARCHes	96_8190	0.564935
ARCHes	97_8190	0.480519
ARCHes	98_8190	0.506494
ARCHes	99_8190	0.443556
ARCHes	9_8190	0.49001
RFMix	0_8190	0.169683
RFMix	10_8190	0.196344
RFMix	11_8190	0.189246
RFMix	12_8190	0.155793
RFMix	13_8190	0.194605
RFMix	14_8190	0.199973
RFMix	15_8190	0.20026
RFMix	16_8190	0.166737
RFMix	17_8190	0.183551
RFMix	18_8190	0.18211
RFMix	19_8190	0.165666
RFMix	1_8190	0.186582
RFMix	20_8190	0.189897
RFMix	21_8190	0.185534
RFMix	22_8190	0.197028
RFMix	23_8190	0.176875
RFMix	24_8190	0.165428
RFMix	25_8190	0.172966
RFMix	26_8190	0.163903
RFMix	27_8190	0.215718
RFMix	28_8190	0.17568
RFMix	29_8190	0.199415
RFMix	2_8190	0.184592
RFMix	30_8190	0.193047
RFMix	31_8190	0.167451
RFMix	32_8190	0.17646
RFMix	33_8190	0.190454
RFMix	34_8190	0.191928
RFMix	35_8190	0.185623
RFMix	36_8190	0.186308
RFMix	37_8190	0.205621
RFMix	38_8190	0.186813
RFMix	39_8190	0.185967
RFMix	3_8190	0.21003
RFMix	40_8190	0.191847
RFMix	41_8190	0.214551
RFMix	42_8190	0.18031
RFMix	43_8190	0.194258
RFMix	44_8190	0.150096
RFMix	45_8190	0.179463
RFMix	46_8190	0.164592
RFMix	47_8190	0.167846
RFMix	48_8190	0.217238
RFMix	49_8190	0.192883
RFMix	4_8190	0.176043
RFMix	50_8190	0.194278
RFMix	51_8190	0.223682
RFMix	52_8190	0.180667
RFMix	53_8190	0.15764
RFMix	54_8190	0.178862
RFMix	55_8190	0.194671
RFMix	56_8190	0.179883
RFMix	57_8190	0.201413
RFMix	58_8190	0.16911
RFMix	59_8190	0.178435
RFMix	5_8190	0.214451
RFMix	60_8190	0.171592
RFMix	61_8190	0.184454
RFMix	62_8190	0.173672
RFMix	63_8190	0.20299
RFMix	64_8190	0.150591
RFMix	65_8190	0.188091
RFMix	66_8190	0.17901
RFMix	67_8190	0.190383
RFMix	68_8190	0.172807
RFMix	69_8190	0.152716
RFMix	6_8190	0.172281
RFMix	70_8190	0.19367
RFMix	71_8190	0.211454
RFMix	72_8190	0.202561
RFMix	73_8190	0.203479
RFMix	74_8190	0.215958
RFMix	75_8190	0.208568
RFMix	76_8190	0.161013
RFMix	77_8190	0.171711
RFMix	78_8190	0.174353
RFMix	79_8190	0.129801
RFMix	7_8190	0.209679
RFMix	80_8190	0.193949
RFMix	81_8190	0.17055
RFMix	82_8190	0.163396
RFMix	83_8190	0.176331
RFMix	84_8190	0.204475
RFMix	85_8190	0.191506
RFMix	86_8190	0.164085
RFMix	87_8190	0.206979
RFMix	88_8190	0.183461
RFMix	89_8190	0.193043
RFMix	8_8190	0.172026
RFMix	90_8190	0.165329
RFMix	91_8190	0.203538
RFMix	92_8190	0.142541
RFMix	93_8190	0.164786
RFMix	94_8190	0.215069
RFMix	95_8190	0.208057
RFMix	96_8190	0.206549
RFMix	97_8190	0.186037
RFMix	98_8190	0.198088
RFMix	9_8190	0.189235

## Sheet: Fst in Paired-Admixed Test Sets
#population1	population2	mean_Fst_estimate	weighted_Fst_estimate
AsiaS	Vietnam	0.0742676	0.0789685
China	AsiaNE	0.0162313	0.0138045
China	Japan	0.00756686	0.00813151
China	Vietnam	0.00499054	0.0052998
France	Spain	0.00209612	0.00229208
France	UralVolga	0.00742163	0.00785841
GBR	France	0.000721864	0.0010387
GBR	Spain	0.00368202	0.00384158
GBR	UralVolga	0.00656866	0.00687406
Italy	France	0.00184136	0.00217624
Italy	GBR	0.0035855	0.00401982
Italy	Spain	0.00262861	0.00272615
Italy	UralVolga	0.0111944	0.0119678
Slavic	UralVolga	0.00402946	0.00425429
Spain	UralVolga	0.0108873	0.0115538
Vietnam	Japan	0.0135026	0.0149228
# these values are mean and weighted Fst estimates for each pair of populations used in our experiments. See Figures 2 and S3, and the Section entitiled "Distinguishing Sub-Continental Regions". These are computed by the program plink, which states they are "computed using the method introduced in Weir BS, Cockerham CC (1984) Estimating F-statistics for the analysis of population structure"

[truncated: 1 more sheets: Fst in Reference-Public Sets]
